# Supplementary material for: Hbo1 and Msl complexes preserve differential compaction and H3K27me3 marking of active and inactive X chromosomes during mitosis
Source: Nat Cell Biol. 2025 Sep 8;27(9):1482–95. doi: 10.1038/s41556-025-01748-0 (PMC12431858; doi:10.1038/s41556-025-01748-0)
Supplement: Supplementary file 4 — Supplementary Tables 1–8. [file 41556_2025_1748_MOESM4_ESM.xlsx]

## Sheet: Supplementary Table 1
Protein IDs	Majority protein IDs	Protein names	Gene names	Mol. weight [kDa]	Intensity	Intensity Female_Male_chr X_pool_1	Intensity Female_Male_chr X_pool_2	Intensity chr X_Female_1	Intensity chr X_Female_2	Intensity chr X_Female_3	Intensity chr X_Female_4	Intensity chr X_Female_5	Intensity chr X_Female_6	Intensity chr X_Male_1	Intensity chr X_Male_2	Intensity chr X_Male_3	Intensity chr X_Male_4	Intensity chr X_Male_5	Intensity chr X_Male_6	LFQ Intensity Female_Male_chr X_pool_1	LFQ Intensity Female_Male_chr X_pool_2	LFQ Intensity chr X_Female_1	LFQ Intensity chr X_Female_2	LFQ Intensity chr X_Female_3	LFQ Intensity chr X_Female_4	LFQ Intensity chr X_Female_5	LFQ Intensity chr X_Female_6	LFQ Intensity chr X_Male_1	LFQ Intensity chr X_Male_2	LFQ Intensity chr X_Male_3	LFQ Intensity chr X_Male_4	LFQ Intensity chr X_Male_5	LFQ Intensity chr X_Male_6
A2A432;Q3TCH7	A2A432	Cullin-4B	Cul4b	110.7	15374000	1450100	912390	602170	2007100	1359800	1059400	1380700	0	1481200	1222700	972760	795980	1275800	853770	869090	623190	636740	837630	959080	818550	783530	0	863020	716750	650010	564510	1110300	696800
A2A6A1;A2AKY4	A2A6A1	G patch domain-containing protein 8	Gpatch8	164.99	31406000	1836200	3651400	255510	2903100	2826200	1388500	3797800	1358200	1003300	2712000	2489100	3380200	1695900	2108200	861480	1053300	1106600	957230	1622000	1099500	2321300	1347400	1656400	1382300	1127400	3144900	1280700	1425000
A2A791	A2A791	Zinc finger MYM-type protein 4	Zmym4	172.44	44086000	1441200	3939000	1456500	9148500	4116400	2815600	4009800	974350	1609300	3711700	2693200	3023300	1250400	3897300	1961800	1643400	1591700	3136900	1596900	3822700	2531700	1341400	997550	2089000	1480900	1900100	2059400	1954800
A2A884	A2A884	Transcription factor HIVEP3	Hivep3	253.41	10157000	0	2086600	364050	0	0	0	1802800	4638600	0	0	0	1264600	0	0	0	1772900	684740	0	0	0	1131700	1975800	0	0	0	1024400	0	0
A2AAE1	A2AAE1	Uncharacterized protein KIAA1109	Kiaa1109	555.36	0	0	0	0	0	0	0	0	0	0	0	0	0	0	0	0	0	0	0	0	0	0	0	0	0	0	0	0	0
A2AAJ9	A2AAJ9	Obscurin	Obscn	966.36	26251000	0	4313300	1462400	7844300	0	0	0	0	0	0	4018600	4901300	0	3710900	0	2861300	2805500	2940200	0	0	0	0	0	0	1868500	3004700	0	2904800
A2ABV5	A2ABV5	Mediator of RNA polymerase II transcription subunit 14	Med14	160.96	8080800	0	0	0	8080800	0	0	0	0	0	0	0	0	0	0	0	0	0	3494500	0	0	0	0	0	0	0	0	0	0
A2AEY4	A2AEY4	MAP7 domain-containing protein 3	Map7d3	98.229	487850000	34467000	27208000	22514000	56372000	28649000	74892000	40429000	12942000	19855000	69666000	66631000	21806000	6016100	6398600	21670000	18064000	22514000	24378000	21906000	59505000	22302000	8456400	12108000	40175000	42397000	14050000	5089300	5089400
A2AF47	A2AF47	Dedicator of cytokinesis protein 11	Dock11	237.77	3746300	0	400630	0	1310100	0	0	0	0	0	1269700	0	765850	0	0	0	359010	0	614550	0	0	0	0	0	595650	0	488990	0	0
A2AGT5	A2AGT5	Cytoskeleton-associated protein 5	Ckap5	225.63	439380000	33125000	25410000	5439700	37680000	17463000	23700000	28519000	62067000	32116000	80659000	20402000	28595000	28489000	15720000	17952000	22642000	11693000	17379000	15595000	21962000	18972000	27051000	17178000	29339000	20797000	19248000	19089000	23114000
A2AJI0	A2AJI0	MAP7 domain-containing protein 1	Map7d1	93.275	21964000	932280	1518600	696650	2551000	2139500	842450	490870	3567500	0	2635500	1926700	1511300	791110	2360700	1136400	727350	1262800	1088400	1112700	1237800	772370	1199000	0	1376300	1192700	1024100	1237700	1200100
A2AKX3	A2AKX3	Probable helicase senataxin	Setx	297.59	2626600000	103580000	814310	1022200	6680600	88403000	261630000	319530000	331750000	390430000	256260000	199550000	349760000	315800000	1387700	108950000	68236000	96616000	149310000	108310000	104270000	57799000	0	95992000	74731000	70643000	0	0	100400000
A2AL36	A2AL36	Centriolin	Cntrl	268.88	3726600000	287890000	251760000	33537000	205820000	150630000	210260000	159990000	146730000	190950000	520000000	778790000	355880000	205780000	228590000	172320000	170130000	61244000	105680000	124890000	174530000	106290000	103250000	141370000	275160000	424620000	211230000	165080000	187940000
A2AM05	A2AM05	Centlein	Cntln	160.75	20749000	2036600	2675100	0	1049000	0	652340	0	0	0	4604600	4622600	2467200	1412900	1229200	1459700	1078500	0	1153100	0	717130	0	0	0	2189100	2314000	1561400	1254700	1660100
A2APB8	A2APB8	Targeting protein for Xklp2	Tpx2	85.893	4864900000	364260000	342720000	135680000	429970000	213360000	286750000	394270000	461270000	239540000	421760000	353170000	428340000	392770000	401050000	225230000	238260000	152330000	190030000	155010000	244890000	212530000	278820000	157490000	237960000	229160000	265730000	321470000	318520000
A2AQ14	A2AQ14	Protein Mis18-beta	Oip5	26.861	14199000	857610	0	610960	1229100	597650	801150	1611500	954700	1068000	1132500	858380	1092300	1659800	1725600	512610	0	566500	592570	449060	585400	764700	576010	596200	728080	517920	634380	1565400	1530200
A2AQ19	A2AQ19	RNA polymerase-associated protein RTF1 homolog	Rtf1	80.796	18286000	1258200	1757900	934160	1763400	1346000	0	1538600	2720400	1714600	1412000	0	837090	1354800	1649100	848760	1251500	981690	817670	1103600	0	910090	1157600	1121200	873090	0	607070	1174000	1321100
A2AR02	A2AR02	Peptidyl-prolyl cis-trans isomerase G	Ppig	88.324	32394000	3843600	1447500	2861400	5107200	2474600	1439200	5596400	1969700	2190900	1491400	1028200	1426600	762580	755070	1232000	1295900	3136500	1721900	1610400	1542000	2017100	1735600	1801700	1077500	844940	1239500	834430	783020
A2ASS6	A2ASS6	Titin	Ttn	3906.4	866110000	76667000	54596000	57216000	73805000	55568000	56024000	56608000	60296000	62776000	51815000	77212000	73523000	57517000	52487000	22152000	19333000	34566000	18614000	31509000	23877000	15926000	20846000	27252000	14598000	20853000	16601000	30544000	23670000
A2AUC9	A2AUC9	Kelch-like protein 41	Klhl41	68.189	79104000	0	16778000	0	0	0	0	18584000	0	0	21340000	0	0	22402000	0	0	12312000	0	0	0	0	11811000	0	0	12466000	0	0	16059000	0
A2AUM9	A2AUM9	Centrosomal protein of 152 kDa	Cep152	196.53	1702700000	100250000	97297000	64884000	149200000	87437000	104430000	108330000	118010000	69388000	193720000	311130000	143150000	75408000	80085000	79349000	74016000	43632000	65188000	91154000	93283000	67429000	72559000	57209000	108580000	160370000	83408000	52802000	65088000
A2BDX3	A2BDX3	Adenylyltransferase and sulfurtransferase MOCS3;Molybdopterin-synthase adenylyltransferase;Molybdopterin-synthase sulfurtransferase	Mocs3	49.374	14344000	1531800	0	0	0	0	0	2323800	0	1864500	0	0	0	8624300	0	963060	0	0	0	0	0	1281900	0	1137000	0	0	0	0	0
A2BE28	A2BE28	Ribosomal biogenesis protein LAS1L	Las1l	89.413	199470000	13590000	7751500	8410500	38333000	9201300	14738000	30729000	16192000	26812000	11566000	12952000	4150100	3211100	1834000	9358500	8063100	9497200	11887000	7348000	11314000	11616000	9314700	15066000	8375400	8642000	4951300	4321900	3310500
A2BH40;E9Q4N7	A2BH40	AT-rich interactive domain-containing protein 1A	Arid1a	242.09	639480000	38509000	43397000	10059000	54991000	31969000	21182000	33469000	41942000	46216000	58407000	71999000	61814000	68636000	56889000	28013000	32290000	22027000	20361000	24421000	28660000	18783000	30157000	28744000	30876000	42057000	37534000	44095000	36806000
A2RTL5	A2RTL5	Arginine/serine-rich coiled-coil protein 2	Rsrc2	43.876	34465000	2668800	1090200	0	6283600	5470200	4654000	0	0	3773500	4495000	2832800	1931700	0	1265000	1970400	1722600	0	2220900	2517900	2793100	0	0	2014900	2255600	2464100	1840800	0	2145500
A3KGV1	A3KGV1	Outer dense fiber protein 2	Odf2	95.54	948660000	75174000	64063000	21393000	46013000	44719000	53847000	60104000	50199000	48504000	119130000	149080000	96182000	53733000	66525000	45000000	41596000	26415000	26098000	36256000	44527000	31560000	30637000	36968000	59183000	99401000	55322000	43220000	51314000
A6BLY7	A6BLY7	Keratin, type I cytoskeletal 28	Krt28	50.346	5017300000	0	414460000	422230000	99122000	201520000	145040000	261820000	2988600000	65034000	2658300	1166100	366960000	48634000	0	0	261300000	448920000	40703000	146320000	109430000	137150000	1853500000	37659000	75359000	52428000	224510000	39067000	0
A6PWY4	A6PWY4	WD repeat-containing protein 76	Wdr76	69.007	58620000	2902100	5229300	1343300	7870500	3177400	3154800	5056300	6005200	3821400	4623200	3501800	3626200	4120600	4188000	2759300	4125000	1846400	3391900	2218700	1983600	2690900	4372600	2399500	1994800	2038800	2192800	3061500	2994700
B1AY10	B1AY10	Transcriptional repressor NF-X1	Nfx1	123.81	9977600	1159400	0	0	0	921820	0	0	0	1621300	2353000	1347100	1542700	1032200	0	788400	0	0	0	770910	0	0	0	966030	1193000	878330	1015300	891860	0
B2RQC6;Q8C196	B2RQC6	CAD protein;Glutamine-dependent carbamoyl-phosphate synthase;Aspartate carbamoyltransferase;Dihydroorotase	Cad	243.24	2260200000	159700000	152640000	93040000	498620000	98694000	157290000	212980000	126300000	232180000	187140000	68127000	103160000	82461000	87829000	101980000	100880000	97008000	183650000	88117000	113200000	111660000	84974000	121840000	109140000	63099000	76807000	74495000	82957000
B2RX14	B2RX14	Terminal uridylyltransferase 4	Zcchc11	184.65	66469000	3071700	5367500	597650	19357000	1585000	1086000	18718000	3008900	6035000	2711600	0	2349300	1041300	1539500	1845300	2069200	1394200	8852400	1411200	2257900	5793800	2212800	2661800	4124200	0	1392800	2289400	1388100
B2RXR6	B2RXR6	Serine/threonine-protein phosphatase 6 regulatory ankyrin repeat subunit B	Ankrd44	107.38	157890000	16101000	10036000	9745700	10299000	12781000	3833000	16168000	14210000	20037000	14358000	12201000	13181000	2577300	2364100	6613500	6533400	6323100	8349200	7639400	9149400	6780400	7032400	7804300	11710000	4123600	9500700	5637800	5626500
B2RY56	B2RY56	RNA-binding protein 25	Rbm25	99.551	948900000	61821000	67049000	40533000	104620000	61614000	60552000	134850000	95687000	45670000	91961000	36041000	64630000	29462000	54411000	41410000	42173000	50768000	41502000	47258000	47601000	61084000	54225000	37543000	42320000	35208000	37899000	32691000	43268000
B9EJ86	B9EJ86	Oxysterol-binding protein	Osbpl8	101.27	72461000	7354200	4797200	0	18354000	6165200	7481900	3081100	0	8755600	12788000	998160	2685900	0	0	4491800	2793100	0	6028000	5020900	5440700	3278400	0	4342900	6138000	3085400	2564300	0	0
C0HKD9;C0HKD8	C0HKD9;C0HKD8			51.954	208420000	13217000	17114000	8011600	26158000	20456000	12924000	23112000	12953000	11370000	18553000	16332000	15476000	5821800	6916700	10882000	9298700	12727000	9623900	12150000	11287000	14012000	12152000	7180900	8989900	7714400	7179100	5286300	6057200
C0HKE9;C0HKE8;C0HKE7;C0HKE6;C0HKE5;C0HKE4;C0HKE3;C0HKE2;C0HKE1;Q8CGP6;Q8CGP5;Q8BFU2;Q8CGP7	C0HKE9;C0HKE8;C0HKE7;C0HKE6;C0HKE5;C0HKE4;C0HKE3;C0HKE2;C0HKE1;Q8CGP6;Q8CGP5;Q8BFU2;Q8CGP7	Histone H2A type 1-H;Histone H2A type 1-F;Histone H2A type 3;Histone H2A type 1-K	Hist1h2ah;Hist1h2af;Hist3h2a;Hist1h2ak	14.135	950850000000	66981000000	78498000000	44940000000	64029000000	82806000000	52827000000	64015000000	81040000000	69956000000	69171000000	66474000000	79873000000	65383000000	64855000000	36768000000	41187000000	47004000000	26497000000	58801000000	48555000000	40627000000	52798000000	40563000000	39899000000	37239000000	45670000000	59275000000	55701000000
CON__A2A5Y0;Q61765;CON__O76015;CON__O76014	CON__A2A5Y0;Q61765	Keratin, type I cuticular Ha1	Krt31	47.117	203220000	13218000	13809000	0	176190000	0	0	0	0	0	0	0	0	0	0	8815600	9290000	0	75565000	0	0	0	0	0	0	0	0	0	0
CON__A3EZ79	CON__A3EZ79			45.048	38001000	2713200	2069300	0	0	0	0	0	33219000	0	0	0	0	0	0	1705800	1373900	0	0	0	0	0	21706000	0	0	0	0	0	0
CON__A3EZ82	CON__A3EZ82			47.082	354630000	23892000	19594000	852170	0	1079900	0	1551800	302840000	2146300	0	1651400	0	1019400	0	1977200	8837900	378480	0	370620	0	379620	218330000	578520	0	435230	0	381500	0
CON__P01030;CON__ENSEMBL:ENSBTAP00000007350	CON__P01030;CON__ENSEMBL:ENSBTAP00000007350			192.79	3307800	1118900	0	0	765640	0	0	0	0	0	1423200	0	0	0	0	703510	0	0	331100	0	0	0	0	0	820760	0	0	0	0
CON__ENSEMBL:ENSBTAP00000024146;Q6GQT1	CON__ENSEMBL:ENSBTAP00000024146			164.34	63417000	4845300	3731200	2688100	13022000	8772600	3295700	1871100	2057700	5265300	9623400	4584400	1007200	0	2652900	2474100	2651800	2375900	4014500	5395200	2669200	1586900	1313500	3168600	5747400	3364800	2460000	0	2760500
CON__ENSEMBL:ENSBTAP00000025008	CON__ENSEMBL:ENSBTAP00000025008			59.299	491930000	39722000	36568000	36816000	36349000	31529000	25088000	32390000	32070000	41085000	32981000	42164000	42039000	27021000	36106000	24992000	24642000	30344000	19827000	29522000	22328000	21139000	22893000	25032000	17885000	25904000	18998000	23910000	26800000
CON__ENSEMBL:ENSBTAP00000032840;E9Q414	CON__ENSEMBL:ENSBTAP00000032840			92.273	21711000	0	0	0	2146900	0	0	0	0	0	8797600	0	2417500	5704400	2644800	0	0	0	2360400	0	0	0	0	0	4145900	0	1993600	3442100	2546800
CON__ENSEMBL:ENSBTAP00000034412	CON__ENSEMBL:ENSBTAP00000034412			22.336	56515000	3057700	4772200	5199500	5587100	3615900	1099300	5838300	0	6714700	5036300	3119900	5728500	3713800	3031500	2367300	2933200	5473300	2343600	1906400	2192800	2909800	0	3786300	2842600	2415200	3737200	2827700	2058200
CON__ENSEMBL:ENSBTAP00000038253	CON__ENSEMBL:ENSBTAP00000038253			63.165	11644000	0	932290	980690	0	0	1423700	0	4438200	0	1484200	1101300	0	0	1284100	0	0	0	0	0	0	0	0	0	0	0	0	0	1021400
CON__ENSEMBL:ENSP00000377550;CON__P35900;Q64291	CON__ENSEMBL:ENSP00000377550			45.771	15455000	0	1080800	0	0	0	0	0	0	14374000	0	0	0	0	0	0	850990	0	0	0	0	0	0	8632100	0	0	0	0	0
CON__O76013;B1AQ75	CON__O76013			52.247	363090000	21760000	23550000	0	313280000	0	2675500	0	0	0	0	0	1816900	0	0	16219000	18553000	0	123060000	0	6957200	0	0	0	0	0	2022700	0	0
CON__O95678	CON__O95678			59.504	547450000	38863000	35391000	0	473190000	0	0	0	0	0	0	0	0	0	0	24981000	24023000	0	203560000	0	0	0	0	0	0	0	0	0	0
CON__P00735;P19221	CON__P00735			70.505	167120000	10982000	14088000	8504300	21687000	28609000	8243500	6686600	1156200	11188000	24550000	15857000	14271000	0	1291100	5973000	8514700	9771800	9072200	18002000	7328000	4565100	2725800	7409400	14666000	9102000	7568500	0	3603200
CON__P00761	CON__P00761			24.409	4917600000000	394440000000	318610000000	325910000000	342740000000	376680000000	275750000000	303620000000	316170000000	397090000000	351710000000	459970000000	343240000000	348250000000	363370000000	139530000000	142730000000	196570000000	96045000000	148670000000	148610000000	101410000000	128100000000	148010000000	108370000000	261500000000	132160000000	169760000000	171400000000
CON__P00766	CON__P00766			25.666	161360000	0	15190000	13626000	9768400	11257000	0	12437000	14322000	14848000	0	34675000	11374000	10572000	13291000	0	10431000	13630000	4183500	8524200	0	6794400	9759700	8967200	0	21851000	7257900	8856700	10470000
CON__P01966;P06467	CON__P01966			15.184	21268000000	1608300000	1231600000	1352000000	2638800000	2332200000	692040000	915160000	896090000	2115800000	2418200000	1921900000	1997300000	435330000	713070000	1033100000	869100000	1292300000	1136800000	1745300000	555310000	494280000	661810000	1262500000	1418300000	1186500000	1200600000	371870000	623480000
CON__P02070;P02104;P04444	CON__P02070			15.954	33692000	2621800	0	2371400	5211500	1970800	2193200	0	0	8209400	3747800	1359700	4321200	526150	1159000	1724000	0	4029800	1518800	2560700	923210	0	0	2654300	2130700	1268600	2839400	717650	1339500
CON__P02533	CON__P02533			51.621	12783000000	1027800000	852170000	663510000	256800000	420950000	309470000	572550000	3496200000	344000000	1796200000	427170000	1763100000	112840000	740330000	572870000	559680000	705050000	107680000	311580000	274520000	309920000	2039100000	210690000	1069900000	304230000	1043300000	107180000	597380000
CON__P02535-1;P02535	CON__P02535-1;P02535	Keratin, type I cytoskeletal 10	Krt10	57.769	15309000	2316000	1999400	0	0	2702000	1827300	1864000	0	0	0	0	4600200	0	0	1456100	1327400	0	0	2066000	1451900	1028300	0	0	0	0	2964000	0	0
CON__P02538	CON__P02538			60.044	3067200000	214490000	216260000	73600000	16764000	46995000	34033000	69489000	1159400000	30180000	675910000	133030000	213040000	5883500	178140000	135890000	146590000	92487000	11128000	27139000	37240000	45835000	665300000	22167000	362590000	84624000	131040000	6063100	162570000
CON__P02584	CON__P02584			15.057	16469000	1505200	1242700	2211700	0	1887400	0	0	0	3391800	3441200	0	2788700	0	0	866550	776500	2309700	0	1214500	0	0	0	2160000	2072400	0	1876400	0	0
CON__P02662	CON__P02662			22.975	97647000	8739200	7806600	7765000	6126900	0	3419500	14042000	7176200	7860600	2688500	5714500	20675000	1878400	3754000	5005800	4620000	7468400	2087300	0	3933500	7108000	6279400	4092700	2174300	3330600	12161000	1844100	4014700
CON__P02663	CON__P02663			24.348	7664400	0	0	0	0	0	0	2599300	0	0	0	0	3560600	0	1504500	0	0	0	0	0	0	1312800	0	0	0	0	2412600	0	1199300
CON__P02666	CON__P02666			23.583	10931000	1336100	626840	780040	2027900	806920	0	0	0	1860700	931970	0	2151800	0	408560	885290	384680	649320	924150	534070	0	0	0	1195700	566380	0	1461100	0	313010
CON__P02672	CON__P02672			67.011	9710800	840290	0	0	2311300	0	0	0	0	0	4687500	0	1871800	0	0	845310	0	0	1162700	0	0	0	0	0	2151800	0	1277200	0	0
CON__P02676	CON__P02676			56.44	52638000	0	4106100	2272400	6966800	4598800	3648600	11071000	0	2546300	11100000	2321000	1461400	2545700	0	0	3040000	2775500	3195800	3452600	3134900	4550100	0	2294300	4188300	2237500	2099000	2091500	0
CON__P02754	CON__P02754			18.281	43850000	1995100	3868400	4654700	0	706610	0	2479700	4224000	0	0	0	14504000	0	11418000	1808200	2711300	4144400	0	1624900	0	4261200	3218600	0	0	0	9332500	0	4470700
CON__P02768-1	CON__P02768-1			69.366	609440000	45006000	38410000	28252000	33939000	27092000	23346000	37743000	66052000	65656000	53606000	42891000	64264000	32572000	50613000	21545000	26224000	22543000	13132000	14261000	17066000	25335000	83928000	14890000	22443000	18113000	44518000	19905000	32973000
CON__P02769	CON__P02769			69.293	4079100000	319600000	284640000	142570000	211420000	306780000	147320000	141450000	99712000	215200000	215690000	1328500000	323200000	165490000	177560000	194740000	184380000	145310000	104530000	262660000	121740000	91590000	82194000	129730000	125770000	661150000	243650000	165200000	172670000
CON__P04259	CON__P04259			59.998	106140000	7062900	7068300	1603500	0	1235100	4334600	684610	9031800	2404300	51426000	5479600	8205900	0	7606200	3838200	3954700	2662100	0	1294700	3324400	607040	5383000	1101800	30021000	3526300	5393800	0	6243600
CON__P04264	CON__P04264			66.017	371960000000	28148000000	22363000000	22090000000	7084600000	9554400000	9811200000	17058000000	157180000000	9442000000	21611000000	9742800000	37972000000	3327100000	16574000000	16652000000	15669000000	21639000000	3070000000	7268100000	7961200000	9220000000	87656000000	5608000000	13217000000	6493700000	23692000000	2973500000	13682000000
CON__P06868;P20918	CON__P06868			91.215	137430000	9523700	13361000	11469000	1747700	1559800	2203300	8882700	18560000	13109000	3003400	1091900	31500000	7168200	14248000	6438700	6487900	10059000	1906300	2257900	3353800	5826800	8060400	9977900	3061000	1420900	18942000	6638600	10735000
CON__P07477	CON__P07477			26.558	228130000000	12037000000	15968000000	14721000000	18823000000	15697000000	4563600000	11692000000	16600000000	20426000000	4417600000	43884000000	16706000000	15541000000	17054000000	6070600000	11778000000	13806000000	7128700000	9541700000	6955800000	5108900000	8044100000	10149000000	3550300000	28514000000	10003000000	11664000000	11368000000
CON__P08779;Q9WTL4	CON__P08779			51.267	2266900000	137010000	163930000	46342000	9954900	34679000	16731000	38960000	693790000	32524000	784980000	24545000	216460000	1172200	65829000	93508000	103010000	41809000	6088000	28069000	13941000	26130000	391700000	26173000	430450000	25486000	126370000	1500700	64885000
CON__P12035	CON__P12035			64.503	207480000	20211000	20409000	14995000	6571200	6890900	0	0	68920000	0	43652000	7404600	0	0	18427000	15424000	10781000	14325000	3449400	5991900	0	0	43884000	0	25272000	5458800	0	0	14351000
CON__P12763;P29699	CON__P12763			38.418	4557100000	307840000	324410000	296520000	375690000	401160000	264830000	253480000	169030000	257340000	515820000	489340000	434830000	213610000	253170000	205260000	199200000	264960000	171030000	272340000	203760000	127630000	131340000	171050000	281150000	298450000	245970000	165800000	184930000
CON__P13645;CON__Q7Z3Y7;CON__Q148H6;CON__Q2M2I5;CON__P05784;P05784;A1L317;CON__Q7Z3Y9	CON__P13645			59.51	299900000000	21285000000	23561000000	13629000000	6588900000	8460900000	5763900000	12419000000	150990000000	3368000000	16298000000	3980300000	16218000000	2765400000	14573000000	12558000000	13408000000	12594000000	2919800000	6241600000	5631500000	6953300000	91566000000	1739900000	9282200000	2347300000	9970400000	2242100000	10637000000
CON__P13647;CON__P07744;P07744;CON__H-INV:HIT000016045;CON__REFSEQ:XP_932229	CON__P13647			62.378	16902000000	1246700000	1153100000	980930000	290740000	460600000	334740000	703990000	6668900000	386750000	1807200000	506980000	1422800000	137580000	800880000	705070000	681520000	897390000	118210000	350980000	290600000	361890000	3651600000	203040000	952120000	346050000	831830000	122080000	589600000
CON__P15497;Q00623	CON__P15497			30.276	735060000	49062000	46496000	25904000	69289000	77051000	33079000	59553000	30904000	30768000	93990000	91710000	72338000	25779000	29133000	35481000	31614000	34228000	28380000	54902000	24877000	30528000	23269000	21864000	52019000	47276000	48334000	20945000	25016000
CON__P15636	CON__P15636			68.124	1714200000000	123830000000	126510000000	125260000000	120550000000	119060000000	108210000000	115920000000	110730000000	132190000000	125130000000	141850000000	121080000000	114330000000	129550000000	73474000000	77074000000	114660000000	48184000000	83056000000	75214000000	59387000000	65543000000	78686000000	66660000000	84341000000	71847000000	92926000000	95175000000
CON__P17697	CON__P17697			51.113	22344000	877690	2280600	2409100	3090000	2836500	737510	811910	430470	2276900	3217500	1028100	1113000	605170	630040	848700	1401300	1973000	663330	1156100	381890	725740	511980	2076700	1595800	964200	1033000	802280	789520
CON__P19012;CON__Q99456	CON__P19012			49.167	58643000	0	1869800	3095900	5374700	2554200	2642000	0	43107000	0	0	0	0	0	0	0	1624500	2565400	2222900	2037600	2158300	0	23893000	0	0	0	0	0	0
CON__P19013	CON__P19013			63.91	11706000	0	0	1601700	0	0	0	0	3684700	0	4989800	0	0	0	1429500	0	0	0	0	0	0	0	1965000	0	3106700	0	0	0	1350400
CON__P20930	CON__P20930			435.16	2398800000	197640000	141240000	100430000	15963000	40760000	49111000	59086000	1378600000	59256000	71660000	27680000	107920000	16761000	132730000	91912000	65207000	89046000	12133000	26245000	34477000	29783000	950920000	28664000	28983000	17751000	68745000	9809200	86546000
CON__P34955	CON__P34955			46.103	903780000	57004000	77217000	53070000	103690000	86653000	44226000	66924000	42575000	75082000	86924000	44486000	84975000	29381000	51581000	39280000	37115000	55858000	36708000	62482000	34539000	31380000	32747000	38279000	47908000	48681000	52807000	34510000	43704000
CON__P35527	CON__P35527			62.129	161080000000	12047000000	11247000000	15157000000	4143400000	5225600000	4842700000	12060000000	14580000000	9677900000	15141000000	8473100000	35190000000	2022200000	11275000000	6685000000	6995000000	13652000000	1678000000	3713800000	3979200000	6810400000	8526900000	5432900000	7507500000	5170200000	20081000000	1696400000	7962400000
CON__P35908v2;CON__P35908	CON__P35908v2;CON__P35908			65.432	104260000000	7598600000	6750800000	9613200000	5671700000	4687600000	4697000000	8473300000	16738000000	2331100000	11516000000	2591900000	12494000000	1708700000	9384600000	4675000000	4595900000	9059600000	2251600000	3742900000	3808600000	4420800000	9212100000	1528600000	6642500000	1763900000	8257500000	1429100000	6894400000
CON__P41361;P32261	CON__P41361;P32261	Antithrombin-III	Serpinc1	52.347	28869000	3620600	0	4261800	3352500	1776500	0	0	0	4422100	5356200	3813900	2265300	0	0	3040700	0	2942800	2250800	2004000	0	0	0	1954100	2277400	2655900	1892400	0	0
CON__P78386	CON__P78386			55.802	2394400000	167810000	159510000	0	2057000000	2855900	591690	791190	846400	598250	3376000	1028400	0	0	0	103030000	105040000	0	887720000	145460	45973	43481	51931	38011	123550	41687	0	0	0
CON__P81644	CON__P81644			11.202	160140000	12335000	12812000	6284300	10045000	16336000	10302000	17462000	3099600	3005600	9372000	14102000	23019000	13203000	8763700	7332600	7949200	6253200	4094400	11133000	15457000	8371600	3928400	3896100	5067400	7468000	11686000	9636400	6132500
CON__Q01546	CON__Q01546			65.87	2923200	0	0	0	0	2923200	0	0	0	0	0	0	0	0	0	0	0	0	0	2235100	0	0	0	0	0	0	0	0	0
CON__Q03247	CON__Q03247			35.979	205430000	16395000	16711000	25607000	26293000	15123000	9812400	6635200	10043000	30371000	16275000	8869400	17869000	2267600	3156900	8804400	7511600	25977000	8028700	14907000	6866000	3037700	6682100	16382000	11143000	8473900	11166000	3421900	5053000
CON__Q04695;CON__P19001;P19001	CON__Q04695			48.105	506180000	30758000	27766000	20648000	3161700	6385400	4357900	11719000	49278000	7111200	158340000	56124000	77714000	0	52816000	19268000	25980000	23286000	1998600	7446500	2400100	8881400	29348000	9295200	79621000	40136000	41335000	0	37591000
CON__Q05443	CON__Q05443			38.756	46932000	7382900	0	6179400	0	965270	4220800	0	1945800	8936700	0	0	8199000	4734100	4367700	0	0	0	0	3001100	0	0	0	0	0	0	3019700	0	0
CON__Q29443;CON__Q0IIK2	CON__Q29443;CON__Q0IIK2			75.829	137300000	12051000	9450200	4897000	19011000	5868900	8028500	6990100	4808200	13196000	14986000	11392000	7451300	10539000	8632500	6876000	5900300	5118600	7590500	4905000	7575800	4525300	3488100	7608100	6859400	6005800	5605900	9878100	7417500
CON__Q14525;Q6IFX3	CON__Q14525			46.213	300670000	17764000	34151000	0	248750000	0	0	0	0	0	0	0	0	0	0	13858000	13953000	0	113600000	0	0	0	0	0	0	0	0	0	0
CON__Q14532	CON__Q14532			50.319	0	0	0	0	0	0	0	0	0	0	0	0	0	0	0	0	0	0	0	0	0	0	0	0	0	0	0	0	0
CON__Q9UE12;CON__Q15323	CON__Q9UE12;CON__Q15323			47.237	3450300000	249670000	215430000	1892100	2938600000	0	1544400	1978200	17593000	1714000	4394000	3859500	5761100	5197500	2640800	13976000	14672000	317790	1539200000	0	255910	241340	1876000	236200	188350	362040	887360	841000	5749800
CON__Q28107;O88783	CON__Q28107			248.98	158620000	19724000	8998800	14281000	21819000	20435000	0	14121000	4678900	16542000	20695000	9502700	5416000	2410000	0	7399100	9416300	13081000	10068000	11744000	0	6726800	2547200	8392600	14607000	8109700	6333000	3736900	0
CON__Q2UVX4;P01027	CON__Q2UVX4			187.37	202060000	21629000	6878100	3156800	30782000	32355000	4236200	471730	1753900	8677100	38740000	20939000	29751000	574720	2120300	10327000	6433200	6757700	14151000	17583000	5374300	1591600	2999800	7232400	24726000	10096000	13930000	760490	4480100
CON__Q3KNV1;CON__P08729	CON__Q3KNV1;CON__P08729			51.385	103110000	7473700	7489000	1197900	78580000	0	0	0	2926900	0	3090500	1123400	0	0	1225500	2567100	2755700	4313300	22837000	0	0	0	0	0	8626800	3331900	0	0	3890800
CON__Q3KUS7	CON__Q3KUS7			85.411	64598000	4305900	5891600	4821800	4603000	3678800	4116000	3843800	2664400	7875800	4797400	2510000	10910000	579890	3999200	3247300	3743200	3619200	2368600	3854200	3525700	2581300	2626300	3510000	2945900	2269800	5627500	0	2833700
CON__Q3MHN5;CON__ENSEMBL:ENSBTAP00000018229	CON__Q3MHN5;CON__ENSEMBL:ENSBTAP00000018229			53.341	29818000	1086400	4108300	4025100	1729500	4617700	0	930590	0	2154900	6881900	1784700	1458900	1040300	0	1433700	2521200	2193700	1500200	2608900	0	1242900	0	1988600	2615100	1052900	1681900	1627300	0
CON__Q3SX09;P02089;P02088	CON__Q3SX09			22.06	6525000000	460870000	468850000	760820000	452780000	533090000	215300000	315960000	345870000	941400000	619550000	384710000	559110000	183550000	283130000	291850000	299820000	732760000	223650000	394480000	194590000	172690000	220540000	550730000	360480000	242870000	367130000	157460000	237530000
CON__Q3SX14	CON__Q3SX14			85.686	251770000	13427000	22460000	17355000	23047000	6829100	7177400	19001000	86288000	11576000	17010000	5406200	16441000	2304800	3450800	10615000	10607000	8148200	8558800	4140400	5414100	17176000	62450000	7287800	9313500	8797200	6078000	2219500	3252700
CON__Q3SZH5	CON__Q3SZH5			45.456	84158000	5126700	1491200	0	6505900	8733800	2798500	6380900	5278400	5466500	10940000	1474200	18516000	1509200	9937300	3434100	2473800	0	3835300	5335000	3707300	3505800	3435200	3638900	7127000	3343200	6894700	2809200	5048700
CON__Q3SZR3	CON__Q3SZR3			23.182	3880500	0	0	0	0	0	0	0	0	0	0	3880500	0	0	0	0	0	0	0	0	0	0	0	0	0	2469100	0	0	0
CON__Q3T052	CON__Q3T052			101.51	12092000	1551300	933510	0	1707900	1553800	0	422730	463150	1309800	1384800	1509000	1256500	0	0	861580	686820	0	825010	950920	0	421290	479930	779700	779600	854860	784950	0	0
CON__Q3ZAW8;CON__Q9Z2K1;Q9Z2K1	CON__Q3ZAW8;CON__Q9Z2K1;Q9Z2K1	Keratin, type I cytoskeletal 16	Krt16	52.052	5385400	0	0	0	0	0	0	0	5385400	0	0	0	0	0	0	0	0	0	0	0	0	0	3518900	0	0	0	0	0	0
CON__Q3ZBS7;P29788	CON__Q3ZBS7			54.099	670240000	57121000	30948000	109690000	35629000	57502000	24648000	35171000	27252000	129990000	31772000	28222000	68323000	13397000	20570000	27231000	23072000	83080000	19616000	42113000	23328000	16402000	22625000	60724000	18058000	19355000	32417000	14371000	26290000
CON__Q497I4;Q497I4;CON__A2AB72;Q62168	CON__Q497I4;Q497I4	Keratin, type I cuticular Ha5	Krt35	50.529	74612000	0	0	0	74612000	0	0	0	0	0	0	0	0	0	0	0	0	0	30349000	0	0	0	0	0	0	0	0	0	0
CON__Q5D862;Q2VIS4	CON__Q5D862			248.07	3506400000	174490000	228630000	152690000	56957000	62904000	54582000	131470000	2181500000	28801000	79481000	34194000	164100000	25603000	131000000	128450000	148950000	153060000	28840000	48923000	47900000	67852000	1365000000	21118000	65568000	25207000	116680000	22458000	103520000
CON__Q61726;Q9ERE2	CON__Q61726;Q9ERE2	Keratin, type II cuticular Hb1	Krt81	52.809	4710400	0	0	0	4710400	0	0	0	0	0	0	0	0	0	0	0	0	0	2037000	0	0	0	0	0	0	0	0	0	0
CON__Q61782	CON__Q61782			10.662	39304000	3117100	0	1379500	0	0	5548300	2056500	18604000	1540900	4049800	0	0	0	3007700	2475600	0	1707600	0	0	5568700	1460300	8265100	1256000	2950100	0	0	0	3022000
CON__Q9NSB2;CON__Q6ISB0	CON__Q9NSB2;CON__Q6ISB0			64.895	10216000	0	0	0	0	0	0	0	6798200	3417600	0	0	0	0	0	0	0	0	0	0	0	0	5466900	1059200	0	0	0	0	0
CON__Q6KB66-1;CON__Q0VBK2;Q0VBK2	CON__Q6KB66-1			50.525	550280000	32646000	40727000	20278000	2993100	4934600	7386400	17135000	354390000	3791200	18618000	2188900	28668000	592720	15933000	23119000	17771000	23488000	2171800	5165000	4287700	9511800	230140000	2151400	14507000	1951000	17348000	462190	10881000
CON__Q6NT21;CON__P78385	CON__Q6NT21;CON__P78385			54.195	897860000	34862000	63273000	0	786980000	1821600	0	0	0	3545600	3761200	3614000	0	0	0	6105000	5973000	0	392330000	812400	0	0	0	1012200	1013800	1043900	0	0	0
CON__Q8N1N4-2;CON__Q7RTT2	CON__Q8N1N4-2;CON__Q7RTT2			56.964	1180600000	68751000	87447000	98063000	13971000	37338000	15420000	82116000	474440000	16794000	76967000	21607000	105050000	8046700	74596000	56605000	56715000	94755000	8371200	41364000	19770000	36647000	285220000	16116000	40940000	20931000	55993000	9804500	60467000
CON__Q7Z3Y8	CON__Q7Z3Y8			49.823	1550900	0	0	1374100	0	0	0	0	0	176870	0	0	0	0	0	0	0	1374100	0	0	0	0	0	107860	0	0	0	0	0
CON__Q7Z794	CON__Q7Z794			61.802	3519900000	208390000	179850000	74326000	16590000	24185000	18864000	46828000	2824700000	11755000	7327500	11323000	34102000	7509800	54117000	138850000	135840000	70694000	6945900	13895000	17557000	26697000	1762600000	10316000	2403200	6039300	36764000	6938600	52843000
CON__Q86YZ3	CON__Q86YZ3			282.39	2013300000	121250000	145810000	312290000	56000000	59488000	32180000	158140000	163670000	118060000	228430000	94184000	304350000	11596000	207840000	87016000	99791000	266610000	37369000	50102000	32063000	76214000	112840000	75358000	134150000	67998000	194220000	21640000	153990000
Q8VED5;CON__Q8VED5;CON__REFSEQ:XP_092267	Q8VED5;CON__Q8VED5	Keratin, type II cytoskeletal 79	Krt79	57.552	8794200	0	0	1812500	0	6263700	0	0	0	0	0	0	0	0	717860	0	0	785570	0	2841000	0	0	0	0	0	0	0	0	585690
CON__Q922U2;Q922U2	CON__Q922U2;Q922U2	Keratin, type II cytoskeletal 5	Krt5	61.766	4328700	0	0	3338000	0	0	0	0	990690	0	0	0	0	0	0	0	0	3338000	0	0	0	0	647330	0	0	0	0	0	0
CON__Q95121	CON__Q95121			46.228	85810000	3385400	6834800	5122000	8987800	7915400	4982400	3366800	3732000	7752300	10990000	3277900	15073000	1077100	3313300	2737100	3485100	5796700	3938200	4763200	3406200	2663300	3081800	3709200	5216200	2719400	9597700	1975900	3301100
CON__Q9C075;CON__Q99PS0;Q99PS0	CON__Q9C075			48.131	318300000	19743000	9783200	5269100	605360	1105500	604820	7226500	259110000	0	3469100	0	4855800	0	6523900	4782100	1087100	825330	297100	330570	249250	1710300	195240000	0	508550	0	2190500	0	2158000
CON__Q9NSB4	CON__Q9NSB4			56.682	710030000	51281000	44900000	0	613840000	0	0	0	0	0	0	0	0	0	0	32242000	29810000	0	265450000	0	0	0	0	0	0	0	0	0	0
Q9R0H5;CON__Q9R0H5;CON__Q3SY84	Q9R0H5;CON__Q9R0H5;CON__Q3SY84	Keratin, type II cytoskeletal 71	Krt71	57.382	24521000	1501100	0	12522000	0	0	0	0	0	0	10498000	0	0	0	0	1969200	0	14454000	0	0	0	0	0	0	3096700	0	0	0	0
CON__Q9TRI1;Q61703	CON__Q9TRI1			106.19	59691000	4771800	1636400	3115900	9100900	9005200	5170700	1724500	3924200	6238100	9095100	3636800	0	930780	1340600	3919000	2431000	3384900	2640200	3899400	3202600	2026500	2830300	3542100	3991700	3038400	0	1723300	2234800
CON__REFSEQ:XP_986630;Q61897	CON__REFSEQ:XP_986630;Q61897	Keratin, type I cuticular Ha3-II	Krt33b	53.728	95002000	9787900	1603000	415290	80492000	0	0	866050	0	0	818290	0	660430	358720	0	7416300	6057800	2305700	18668000	0	0	2531400	0	0	2510700	0	2343400	1870500	0
D0QMC3	D0QMC3	Myeloid cell nuclear differentiation antigen-like protein	Mndal	60.526	2949900000	261170000	175890000	128560000	236740000	99153000	130130000	344700000	277810000	280360000	179410000	150780000	155100000	296700000	233420000	140540000	129230000	121660000	124550000	93792000	118380000	156200000	171880000	164010000	126420000	120260000	109580000	222880000	156520000
D3YXK2	D3YXK2	Scaffold attachment factor B1	Safb	105.1	210440000	18485000	19216000	4721200	13768000	8127500	9443600	21681000	16757000	12181000	23606000	16449000	23982000	11285000	10738000	9709200	9512300	7219900	7454700	8149800	12245000	10265000	9205100	10482000	11937000	10351000	11652000	9095600	9450000
D3Z7P3	D3Z7P3	Glutaminase kidney isoform, mitochondrial	Gls	73.963	101550000	9105200	5643700	3046800	11784000	3890700	4173900	6998500	2338100	13354000	6981900	7906200	7417000	9989900	8916600	5143200	4936200	3847200	4938700	3863600	4378500	3801700	2952100	6566700	4218500	4835500	4780300	6699700	5854700
E9PV87	E9PV87	Protein TALPID3	Talpid3	166.72	7694100	0	1096100	0	0	0	0	1411500	0	0	889260	3338000	959260	0	0	0	580970	0	0	0	0	600930	0	0	487690	2556200	535400	0	0
E9PVA8	E9PVA8		Gcn1l1	293.02	717860000	36958000	28998000	15859000	129010000	28143000	127660000	155040000	16111000	46002000	47508000	17463000	28606000	18417000	22080000	30258000	33006000	28291000	58087000	33903000	39044000	27221000	18631000	38806000	32879000	24858000	29025000	29614000	27655000
E9PVX6	E9PVX6		Mki67	350.86	62241000000	4481700000	4230300000	1604200000	5718700000	3215100000	3808800000	4044100000	2946700000	4994300000	5650100000	4759300000	5395200000	6028400000	5364200000	2709400000	2712800000	1589800000	2394500000	2521200000	3040100000	2007300000	1848700000	2874300000	3131600000	3032300000	3244000000	4672000000	3980700000
E9PZM4	E9PZM4	Chromodomain-helicase-DNA-binding protein 2	Chd2	210.8	37224000000	2735500000	2805200000	1652500000	4514700000	3279000000	0	2079700000	2363900000	3280200000	3098800000	2125300000	3010600000	3420200000	2858700000	1719900000	1862500000	1652500000	1952400000	2507200000	0	1147200000	1544600000	2000300000	1787000000	1352300000	1920100000	2893300000	2273800000
E9Q1P8	E9Q1P8	Interferon regulatory factor 2-binding protein 2	Irf2bp2	59.291	23078000	3309900	2630700	2524000	0	0	0	3169700	2068100	2172000	2182600	0	0	1903700	3117000	1991400	1824400	2193100	0	0	0	1825400	1604700	1211100	1548700	0	0	1751800	2173600
E9Q2Z1	E9Q2Z1		Cecr2	161.53	533020000	36734000	34770000	12448000	57616000	29410000	27782000	38225000	38159000	30893000	57739000	39197000	50091000	36391000	43565000	23462000	23193000	13686000	22918000	22592000	26373000	21285000	23095000	18610000	31270000	28584000	29166000	34133000	30544000
E9Q309	E9Q309		Cep350	346.45	654320000	47746000	48618000	3752800	39882000	46008000	56164000	26084000	27617000	25383000	83094000	150570000	46195000	21937000	31275000	25657000	28377000	8580200	21526000	30932000	49430000	20209000	22653000	21284000	40489000	71303000	31339000	30079000	26074000
E9Q394	E9Q394		Akap13	303.97	15106000	0	1109200	0	7689800	1227600	0	788850	1511600	0	1280400	0	0	709170	789780	0	952140	0	2235700	1142200	0	578770	1313700	0	695390	0	0	626810	845140
E9Q3L2	E9Q3L2		Pi4ka	237.04	41468000	2898400	4124500	1293500	5503200	1739900	3887100	2272400	1097000	4071600	6889000	6161000	588420	0	942100	1781600	2094300	1856100	2614500	2107400	2293400	2021500	1252200	2190800	3203200	2404200	1142700	0	1165400
E9Q557	E9Q557	Desmoplakin	Dsp	332.91	5414100000	322030000	368050000	160790000	29155000	53579000	25781000	104850000	3454400000	53217000	192570000	31647000	418820000	3622000	195590000	202860000	195770000	158360000	19598000	64485000	33407000	57552000	2174800000	45555000	122770000	24843000	290410000	6229500	160200000
E9Q5C9	E9Q5C9		Nolc1	73.697	2294900000	155720000	183080000	31161000	154690000	111620000	103440000	185910000	165960000	71093000	203020000	271710000	232930000	189740000	234830000	101670000	104170000	32535000	64906000	81531000	121230000	99607000	103350000	46409000	117240000	169000000	144410000	162510000	175780000
E9Q5F9	E9Q5F9	Histone-lysine N-methyltransferase SETD2	Setd2	285.66	74386000	6845500	6579200	3399400	9181900	4203900	1696300	9286200	4371000	1011000	7523400	6022000	5589600	3864600	4811700	3449700	2798000	4288600	3076200	3294200	3039700	4289700	4307700	2008900	4439500	2886300	3175500	3048100	3965500
E9Q5G3	E9Q5G3	Kinesin-like protein KIF23	Kif23	108.77	2708800000	188290000	215010000	57088000	197860000	164120000	196210000	157010000	109650000	142200000	439130000	433820000	213660000	100240000	94528000	119670000	125820000	60938000	76268000	119990000	160770000	78215000	74015000	94796000	227130000	285260000	138010000	82228000	82558000
E9Q5K9	E9Q5K9	YTH domain-containing protein 1	Ythdc1	85.648	49975000	4159500	3120200	1261200	12887000	1218400	1374300	4283100	901070	6315800	6030200	2858600	3122300	1681800	761330	1932100	2320600	2386900	4877200	1873200	2127000	2533600	1297700	2830200	1746200	1519500	1713300	1199300	1327200
P70248;E9Q634	P70248;E9Q634	Unconventional myosin-If;Unconventional myosin-Ie	Myo1f;Myo1e	125.95	943230	0	0	0	0	0	0	0	0	943230	0	0	0	0	0	0	0	0	0	0	0	0	0	575200	0	0	0	0	0
E9Q6J5	E9Q6J5		Bod1l	327.45	149980000	10390000	13240000	0	3024000	948730	4415900	6047000	6803600	9270600	10072000	18634000	18196000	20076000	28864000	6869900	5420600	0	2918400	1857100	4964400	5305200	7222900	5736000	5691000	11825000	9275900	21375000	15169000
E9Q6Z5	E9Q6Z5	Aurora kinase A and ninein-interacting protein	Aunip	37.684	9477600	0	0	0	0	9477600	0	0	0	0	0	0	0	0	0	0	0	0	0	7246800	0	0	0	0	0	0	0	0	0
E9Q7E2	E9Q7E2		Arid2	195.99	53579000	4399300	614670	3292500	6108500	2554300	2431200	3233500	4848900	3976300	3135400	3877600	6651500	5182600	3272900	3362800	1810600	4002900	2509500	2374500	1421000	2168700	2292700	2948100	2198300	2999700	2419200	2886300	2524000
E9Q7G0	E9Q7G0		Numa1	235.63	4730000000	361450000	361370000	116850000	308560000	177310000	176160000	343440000	354650000	229380000	410350000	367510000	574500000	472390000	476100000	217890000	219170000	149270000	143280000	143700000	164460000	199630000	235680000	147940000	227780000	231800000	333220000	384100000	356260000
E9Q8D0	E9Q8D0		Dnajc21	61.734	47094000	3991900	2555800	1702800	6099700	2688300	3987300	3909600	4092000	5904500	2806300	1861200	3883600	1842800	1768100	2385500	3148600	1209300	1826800	1506500	2366300	1494000	1922200	2305100	3002900	2197500	1605100	2892600	2609500
E9Q8I9	E9Q8I9	Protein furry homolog	Fry	339.09	24786000	2158500	1864000	1845400	0	0	0	1998500	6427200	0	0	0	10493000	0	0	0	2978000	0	0	0	0	0	6626900	0	0	0	2592700	0	0
E9QAG8;Q8BZW4;P08043;Q6GQR8;Q8BGS3;Q9QXT9;Q6P560;Q6P5C7	E9QAG8;Q8BZW4;P08043;Q6GQR8;Q8BGS3;Q9QXT9;Q6P560;Q6P5C7	Zinc finger protein 431;Zinc finger protein 120;Zinc finger protein 2;Zinc finger protein 329;Zinc finger protein with KRAB and SCAN domains 1;Zinc finger protein 354B;Zinc finger protein 182;Zinc finger protein 728	Znf431;Zfp120;Zfp2;Znf329;Zkscan1;Znf354b;Znf182;Znf728	61.28	75986000	7413800	6435700	5231300	6017800	4150800	2148700	4592400	4099300	4499100	5830300	7910500	5755200	6570100	5331100	4261800	5310600	3766900	3440000	4825600	2786200	2840100	3041400	3532100	4198200	3833400	3108400	3522100	3039700
F6ZDS4	F6ZDS4	Nucleoprotein TPR	Tpr	273.99	85173000	5914300	3702300	3173900	6952400	2811900	5993300	12674000	10064000	5957000	3712700	3498100	7765300	7108500	5845800	3747800	3524700	4675500	3300000	3110000	5040700	4315800	3820700	4777000	3275300	3654900	3630900	5193000	4435900
F7BJB9	F7BJB9		Morc3	106.52	2704700	414750	634200	0	1057600	0	0	0	0	0	598180	0	0	0	0	0	0	0	0	0	0	0	0	0	344960	0	0	0	0
G3X9C2	G3X9C2	F-box only protein 50	Nccrp1	30.407	36181000	783140	1798600	1745600	0	1067500	985650	1728800	18728000	0	3003700	0	4594700	0	1745400	843990	1811300	1494000	0	900020	875540	998450	13248000	0	1149000	0	1700300	0	1282400
G5E861	G5E861	Sodium channel and clathrin linker 1	Sclt1	80.491	45808000	1249500	7079500	0	2304200	0	2237100	3600600	3099400	0	3966400	13482000	4317800	2643900	1827400	3163100	2525900	0	1679800	0	2417500	2105000	2030200	0	3059700	6359500	2190500	2053300	2024800
G5E870	G5E870	E3 ubiquitin-protein ligase TRIP12	Trip12	224.13	205890000	14998000	9412900	11466000	34951000	9070300	13847000	24796000	13884000	25931000	12359000	5246400	10263000	9131400	10535000	7863100	8387000	10359000	11837000	8855200	11389000	9280200	11232000	10164000	7658900	7551500	8614000	11637000	7114600
L0N7N1	L0N7N1	Kinesin-like protein KIF14	Kif14	186.44	759110000	44532000	49060000	5204200	46070000	42156000	63705000	34305000	14892000	37853000	141980000	139880000	64108000	28650000	46718000	35555000	33525000	9515900	22187000	30263000	45283000	22745000	20397000	22008000	60258000	74744000	38250000	30282000	38334000
O08539;D3Z6Q9;Q7TQF7	O08539	Myc box-dependent-interacting protein 1	Bin1	64.469	498970000	23669000	30338000	32968000	40637000	29535000	33265000	59312000	43479000	39038000	36994000	31628000	38743000	28314000	31046000	25799000	29130000	28608000	18998000	23640000	20887000	24711000	25300000	22567000	18932000	21844000	23865000	24080000	26217000
O08547	O08547	Vesicle-trafficking protein SEC22b	Sec22b	24.74	842120000	44083000	91779000	37263000	55911000	57360000	0	63182000	74355000	55886000	56236000	57087000	75917000	83635000	89427000	30861000	52885000	45883000	24688000	31949000	0	42623000	43145000	41976000	37533000	32018000	48891000	76789000	61778000
O08553;Q62188;P97427	O08553	Dihydropyrimidinase-related protein 2	Dpysl2	62.277	1386200000	74284000	71502000	54033000	97186000	61107000	59749000	95130000	60994000	107830000	68908000	87547000	353970000	90356000	103620000	65540000	59910000	71431000	46628000	54104000	58307000	57308000	47562000	75198000	48098000	72031000	73464000	92273000	89329000
O08573	O08573	Galectin-9	Lgals9	40.035	31191000000	2410600000	2207300000	790530000	4363500000	2435900000	3900500000	2761900000	919430000	1702600000	3087100000	3467000000	1393800000	903530000	847630000	1352500000	1292700000	721620000	1645100000	1647500000	2640300000	1389400000	658870000	953240000	1564900000	1959500000	762500000	617950000	566950000
O08579	O08579	Emerin	Emd	29.435	308970000	13177000	22587000	7625400	40466000	15667000	21781000	36219000	21607000	10039000	20070000	38684000	26981000	11472000	22595000	13125000	14870000	8822800	11852000	12420000	14911000	14588000	14402000	10602000	13173000	19372000	16316000	14188000	20518000
O08582	O08582	GTP-binding protein 1	Gtpbp1	72.3	63891000	1459800	5413500	5231800	10253000	3285800	1538300	5601900	3861000	4100900	6719600	5458100	3160700	3370800	4435500	2988100	3176000	4456300	3704800	2476600	1502100	2547500	2086700	4364500	3143400	3002100	2807700	2710500	2823800
O08583;Q9JJW6	O08583	THO complex subunit 4	Alyref	26.94	6332100000	527800000	309970000	281910000	480800000	643130000	466120000	465570000	373000000	483510000	658710000	495290000	441660000	304010000	400640000	300640000	236710000	245610000	195180000	468740000	375830000	236340000	238100000	328130000	350890000	315730000	312510000	262620000	289310000
O08585	O08585	Clathrin light chain A	Clta	25.604	1588700000	99560000	137610000	86000000	259770000	55398000	78383000	242250000	175590000	54162000	157940000	97891000	74420000	29604000	40129000	72578000	75205000	104090000	100070000	49523000	77962000	103060000	89327000	81386000	74694000	53129000	40373000	39825000	35382000
O08586	O08586	Phosphatidylinositol 3,4,5-trisphosphate 3-phosphatase and dual-specificity protein phosphatase PTEN	Pten	47.152	94661000	1792400	6291200	4478500	28690000	4711900	8778500	5035900	5922300	9134900	10013000	0	1285600	2503500	6024600	2678000	3412300	4646800	13281000	3588600	4562200	5482300	3203700	4521300	4610700	0	2093400	3229800	3186900
Q9JI58;Q9CZQ6;O08604;O08603;O08602	Q9JI58;Q9CZQ6;O08604;O08603;O08602	Retinoic acid early-inducible protein 1-delta;Retinoic acid early-inducible protein 1-epsilon;Retinoic acid early-inducible protein 1-gamma;Retinoic acid early-inducible protein 1-beta;Retinoic acid early-inducible protein 1-alpha	Raet1d;Raet1e;Raet1c;Raet1b;Raet1a	27.884	3209800	0	0	0	0	0	0	0	0	0	0	3209800	0	0	0	0	0	0	0	0	0	0	0	0	0	2042400	0	0	0
O08663	O08663	Methionine aminopeptidase 2	Metap2	52.921	48248000	0	5157100	0	2969200	0	2494700	2340400	0	0	4137100	4665200	7695200	8605600	10183000	0	3520900	0	2309000	0	4020100	2941900	0	0	4662800	3641400	3664300	4153400	4759200
O08664;Q921K9;Q9CXE2	O08664;Q921K9;Q9CXE2	B-cell CLL/lymphoma 7 protein family member C;B-cell CLL/lymphoma 7 protein family member B;B-cell CLL/lymphoma 7 protein family member A	Bcl7c;Bcl7b;Bcl7a	23.445	76134000	6948600	4950500	2098100	5515000	4535100	4313200	5156400	6736100	6926700	4771400	6924900	4667100	6827100	5764100	4454200	3179600	2879800	3214100	3149500	3473600	2669000	4574300	3825400	2908800	3973500	2825400	5102400	4798600
O08709	O08709	Peroxiredoxin-6	Prdx6	24.87	665680000	38275000	37180000	50786000	53391000	40926000	42272000	42809000	36515000	58763000	52889000	27407000	61135000	60560000	62770000	27797000	32468000	37610000	20317000	28645000	32033000	28032000	28462000	38816000	26800000	29084000	36383000	45450000	47403000
O08740	O08740	DNA-directed RNA polymerase II subunit RPB11	Polr2j	13.251	124690000	8050800	6534400	6001700	9899400	4957900	4934200	26407000	16690000	7773900	7642500	7116700	10194000	4532400	3953400	6337100	5649600	9058200	5726700	5181800	2926600	10800000	6683300	6434400	5084000	4015200	4713500	3403600	4075500
O08749	O08749	Dihydrolipoyl dehydrogenase, mitochondrial	Dld	54.272	177930000	9374800	7024400	7933900	15904000	2442800	7617500	23218000	11021000	13566000	13258000	10612000	16511000	15025000	24418000	9205500	7447600	8491500	7271700	6303800	9118100	8338100	5077400	8426000	6410900	9816500	7970900	13516000	11345000
O08756	O08756	3-hydroxyacyl-CoA dehydrogenase type-2	Hsd17b10	27.418	26586000	1500100	0	1805500	4576400	1213600	2206300	3286900	1898100	5164600	1594900	0	1464400	933810	941390	1175200	0	1417300	1839900	1156300	1364600	2259300	1003000	2608600	1146100	0	1175700	956200	911210
O08784	O08784	Treacle protein	Tcof1	135	2425300000	176350000	167920000	81507000	143990000	169280000	91384000	169440000	317130000	207860000	144910000	191660000	178880000	193000000	191950000	105180000	117390000	82195000	62453000	119030000	117170000	89391000	187300000	136860000	93754000	111790000	109440000	155200000	145180000
O08788	O08788	Dynactin subunit 1	Dctn1	141.67	32460000	2148100	2486100	1655400	0	1863100	1171700	3516900	1995000	3671100	6382000	2098300	2249900	1797300	1425500	1606500	1884100	1839900	0	1795600	1253600	1280000	1669600	1443800	2019000	1694500	1827100	1738500	1561600
O08795	O08795	Glucosidase 2 subunit beta	Prkcsh	58.792	166640000	19998000	7495300	2055900	14454000	1420300	6894900	14338000	7383100	16277000	11341000	14983000	13980000	23218000	12800000	7570400	7403900	7572000	5236000	3999800	8087600	7831400	5556500	6509800	4954900	8060400	7911800	17501000	11788000
O08796	O08796	Eukaryotic elongation factor 2 kinase	Eef2k	81.738	178590000	14116000	13961000	11725000	16983000	11581000	11182000	10515000	9820600	14048000	14120000	12442000	13404000	12450000	12241000	8224200	11128000	10422000	12909000	7122700	9246300	7246700	6705800	9034300	9419200	5505800	7591700	6996000	9149900
O08807	O08807	Peroxiredoxin-4	Prdx4	31.052	592620000	47143000	52555000	34106000	61795000	22218000	11187000	65546000	2939900	62987000	45089000	57039000	48209000	23600000	58202000	32411000	32018000	28904000	20147000	23966000	10814000	27714000	8599100	28532000	24407000	34030000	29067000	30026000	44374000
O08810	O08810	116 kDa U5 small nuclear ribonucleoprotein component	Eftud2	109.36	480320000	36561000	30149000	17058000	65252000	38621000	30144000	74427000	29870000	28560000	38573000	23696000	33187000	14450000	19769000	21636000	23026000	18421000	27307000	27763000	21593000	29822000	21472000	21727000	18597000	17366000	19548000	19622000	18504000
O08842	O08842	GDNF family receptor alpha-2	Gfra2	51.726	70370000	1892900	2303800	0	4029000	1906000	1090800	1068400	0	2236800	15644000	19984000	9360000	5173600	5681500	2344300	2597900	0	2120900	1939700	1495800	1173500	0	2686900	7310800	11497000	5171800	3291200	3772500
O08900	O08900	Zinc finger protein Aiolos	Ikzf3	57.967	99316000	6688800	7076600	1701100	12287000	8064300	8297200	11226000	6061600	9870900	7664000	3107500	2111000	6265600	8894700	3836800	3604300	3098900	5061000	5838600	5179900	5512500	5328700	5414300	4123000	3423600	2307300	5994500	6258500
O08901	O08901	Mitotic checkpoint serine/threonine-protein kinase BUB1	Bub1	119.56	0	0	0	0	0	0	0	0	0	0	0	0	0	0	0	0	0	0	0	0	0	0	0	0	0	0	0	0	0
O08915	O08915	AH receptor-interacting protein	Aip	37.605	246100000	17181000	17308000	18151000	32008000	6861500	10382000	22544000	19837000	23522000	18215000	9473200	18389000	15957000	16276000	10018000	13110000	15163000	12370000	7848600	8943100	11998000	12129000	13537000	12975000	8736600	10135000	13040000	12344000
O08970	O08970	Tuftelin	Tuft1	44.576	5459000	0	0	0	0	0	0	0	5459000	0	0	0	0	0	0	0	0	0	0	0	0	0	3567000	0	0	0	0	0	0
O08992	O08992	Syntenin-1	Sdcbp	32.379	139490000	11745000	12163000	7764500	6098400	13148000	14237000	10647000	6459200	12898000	13567000	11286000	8139400	3705000	7634200	5715300	6046400	7512300	3244400	7660500	9287200	6318900	4107600	5790400	5659000	6007000	4194900	3155000	4826100
O08997	O08997	Copper transport protein ATOX1	Atox1	7.3384	101140000	5225700	8832600	0	15583000	2072900	0	10745000	2562800	3119400	3709000	3517800	15072000	18516000	12184000	3745700	4212400	0	5132500	4009600	0	5700100	4159300	4528200	2592700	5047000	6598600	12264000	8432100
O09000	O09000	Nuclear receptor coactivator 3	Ncoa3	151.57	43131000	1883100	11680000	993910	5076700	1780500	1282700	3032200	4153700	4514000	0	2246700	3020900	0	3467100	1653200	2871600	2036000	1261900	1799800	2070300	2450000	1663600	1876700	0	1734400	1697300	0	3241100
O09044	O09044	Synaptosomal-associated protein 23	Snap23	23.261	67693000	5824600	2068800	3752400	11466000	1734300	3777200	3220600	1271900	6612700	11669000	8236300	1164500	1812400	5082600	3123000	3148100	3492200	3977500	1843100	2264800	2224700	2448700	2969100	5617300	4282800	2326700	2087100	3204800
O09061	O09061	Proteasome subunit beta type-1	Psmb1	26.372	383770000	19331000	14149000	7756200	25944000	8455500	32320000	28751000	41268000	24443000	24060000	16344000	46856000	56818000	37279000	15787000	17618000	14159000	9157600	12122000	17136000	17846000	38796000	11853000	12120000	16258000	16243000	31308000	32175000
O09106;O88895	O09106	Histone deacetylase 1	Hdac1	55.074	2304200000	156240000	173290000	76619000	227410000	120700000	110320000	182260000	189460000	186940000	254410000	215180000	144220000	120350000	146750000	98633000	105650000	95322000	90253000	90849000	113880000	85216000	123800000	110430000	125270000	133190000	95371000	98096000	101500000
O09110	O09110	Dual specificity mitogen-activated protein kinase kinase 3	Map2k3	39.296	15125000	873360	1797800	546390	3649600	525460	675440	2412800	775790	842840	666740	0	1099000	0	1260000	877880	605850	583350	967860	599920	578130	907490	810430	821730	577730	0	1132100	0	790060
O09117	O09117	Synaptophysin-like protein 1	Sypl1	28.899	19909000	1502400	0	0	2082100	1236100	1357900	1624200	1288600	2556900	1975000	2647600	0	1190800	2447400	964030	0	0	861220	964600	1101100	857510	812160	1591300	1057900	1719300	0	1028100	1986600
O09131;Q8K2Q2	O09131;Q8K2Q2	Glutathione S-transferase omega-1;Glutathione S-transferase omega-2	Gsto1;Gsto2	27.497	30350000	0	0	0	3104900	0	0	1612900	0	3210500	3090800	0	3336900	6166600	9827000	0	0	0	1675600	0	0	1953000	0	2023400	1930600	0	2120300	6748200	4704600
O09167	O09167	60S ribosomal protein L21	Rpl21	18.562	379500000	29440000	21880000	17232000	45360000	50246000	17400000	31776000	23465000	51290000	40759000	13190000	22041000	11852000	3562400	16539000	16384000	20214000	24241000	32701000	16469000	19163000	17060000	22585000	18386000	9694700	15728000	11613000	4450200
O35114	O35114	Lysosome membrane protein 2	Scarb2	54.043	22504000	0	0	0	0	0	0	2668900	3253400	1933300	1220200	0	2935200	6418300	4074500	0	0	0	0	0	0	1513500	2809400	1305100	925210	0	1516900	4214800	3757300
O35127	O35127	Protein C10	Grcc10	13.194	45509000	6122500	3567200	2586900	6326400	0	3578200	8451400	5944600	1597800	0	1597300	1594000	1246000	2896800	2660100	1530900	4214900	4457400	0	2756900	2856400	3110500	1587600	0	1549800	0	1717400	1837100
O35129	O35129	Prohibitin-2	Phb2	33.296	324770000	26482000	21311000	9246400	34672000	15219000	20479000	37177000	16897000	27827000	27899000	19443000	23582000	22171000	22368000	15848000	16096000	13290000	17489000	10337000	15048000	17303000	15294000	16544000	15675000	14735000	12812000	16717000	14480000
O35130	O35130	Ribosomal RNA small subunit methyltransferase NEP1	Emg1	26.974	356530000	21069000	29905000	16026000	50689000	24343000	21362000	30780000	27308000	27808000	33965000	15014000	25380000	22856000	10024000	14766000	17914000	16661000	21725000	18067000	15991000	16086000	16773000	14137000	18915000	11693000	15434000	18424000	13697000
O35143	O35143	ATPase inhibitor, mitochondrial	Atpif1	12.159	18191000	0	1078600	1157200	1814100	1213400	1916200	2069800	728060	1100000	1403500	1012400	408210	2201800	2087800	0	619250	585470	439460	530400	1226100	899370	446440	587700	2999500	695650	527250	1286300	1793300
O35144	O35144	Telomeric repeat-binding factor 2	Terf2	60.263	74462000	2987800	5756200	1093100	11160000	1414900	2173400	7665300	11049000	3181300	2574700	4523500	7702900	5374800	7805300	3082600	3672200	1866400	3238900	1850400	3742300	3948800	4167400	2816400	5685900	2359700	3792700	3641500	4032100
O35207;Q9CPY4	O35207;Q9CPY4	Cyclin-dependent kinase 2-associated protein 1;Cyclin-dependent kinase 2-associated protein 2	Cdk2ap1;Cdk2ap2	12.354	113290000	12133000	9849100	3253200	4929400	4366600	0	6644900	6434200	7603700	12957000	13959000	9681900	9446600	12030000	5679800	5213000	3548300	2325100	3566300	0	3998100	4397600	4807200	8149900	9688000	6804100	8716400	8656300
O35218	O35218	Cleavage and polyadenylation specificity factor subunit 2	Cpsf2	88.382	198130000	18853000	9122300	3979100	32025000	11143000	12260000	20197000	15347000	17478000	17023000	12013000	18583000	6425900	3677100	9262100	8748500	7750500	10943000	8767200	9177200	10131000	9559400	9305200	9740000	8442500	9202200	6800000	5792800
O35226	O35226	26S proteasome non-ATPase regulatory subunit 4	Psmd4	40.703	603650000	43494000	42506000	49197000	70022000	19434000	26115000	77221000	56142000	46790000	42604000	17703000	33437000	38797000	40186000	26612000	25048000	44390000	26495000	17068000	21735000	38861000	30736000	32827000	21224000	16147000	18324000	25861000	30147000
O35250	O35250	Exocyst complex component 7	Exoc7	79.959	17040000	1330600	1775200	0	2657800	0	0	2245500	3728900	919180	0	0	0	0	4382600	1405200	1005500	0	749760	0	0	2080700	2944400	971250	0	0	0	0	1729200
O35284	O35284	Basic leucine zipper transcriptional factor ATF-like	Batf	14.064	24725000	1666100	2250600	0	1885700	0	1336700	1512300	0	2994100	4957800	3191200	2335200	1068800	1526200	953010	1281300	0	874020	0	964020	788340	0	1956900	3064400	2176400	1612600	843010	1077600
O35286	O35286	Pre-mRNA-splicing factor ATP-dependent RNA helicase DHX15	Dhx15	91.006	621740000	48421000	52883000	21760000	100770000	39497000	25031000	39230000	29620000	66082000	55317000	46775000	36729000	28708000	30925000	29844000	28851000	27776000	35392000	33155000	24921000	27099000	21767000	30965000	27465000	24378000	30267000	29110000	25492000
O35295	O35295	Transcriptional activator protein Pur-beta	Purb	33.901	126650000	16686000	8519700	13607000	7006400	8216600	8282700	19698000	4355100	4710200	11381000	5772800	5510400	4407300	8498700	6969700	5030400	9347200	5573800	6057900	5292400	5045700	5303100	5284100	5899200	6757300	6484600	6858800	6602600
O35326	O35326	Serine/arginine-rich splicing factor 5	Srsf5	30.891	1458100000	149030000	174870000	73411000	141240000	118600000	64867000	125330000	132280000	76256000	135340000	116270000	50970000	12995000	86581000	85103000	87328000	73064000	65374000	111570000	50618000	71725000	54918000	60267000	93318000	76991000	40195000	19430000	63422000
O35343	O35343	Importin subunit alpha-3	Kpna4	57.922	171730000	10550000	15933000	9971500	20862000	10746000	11104000	11817000	10484000	10838000	12492000	10949000	13861000	12041000	10089000	7034400	9453200	10695000	8460700	8812700	9116700	6252500	6322400	7088700	6589900	7472200	9579000	9290000	8364500
O35344	O35344	Importin subunit alpha-4	Kpna3	57.772	910950000	68807000	60492000	45747000	97711000	48662000	58519000	75051000	63899000	84332000	65938000	46010000	70823000	59610000	65354000	39088000	44143000	45818000	35981000	38011000	50615000	39184000	37185000	47255000	44486000	33755000	43577000	52635000	53316000
O35345	O35345	Importin subunit alpha-7	Kpna6	59.964	0	0	0	0	0	0	0	0	0	0	0	0	0	0	0	0	0	0	0	0	0	0	0	0	0	0	0	0	0
O35350	O35350	Calpain-1 catalytic subunit	Capn1	82.105	50645000	1573100	2997100	0	510870	0	176930	937860	44449000	0	0	0	0	0	0	815780	924680	0	204130	0	139650	384230	30433000	0	0	0	0	0	0
O35368	O35368	Interferon-activable protein 203	Ifi203	46.299	204470000	14077000	16221000	8704100	26220000	9455500	11764000	16340000	12778000	20868000	17986000	12526000	12906000	16231000	8392200	10171000	11432000	8281700	11173000	6594300	9287600	9091600	10278000	9741300	8503300	8079700	8486400	12903000	9368400
O35381;Q64G17	O35381	Acidic leucine-rich nuclear phosphoprotein 32 family member A	Anp32a	28.537	2727600000	182630000	205910000	190680000	239410000	130310000	119880000	335480000	311800000	262480000	125210000	93952000	174260000	175510000	180040000	112420000	105440000	187970000	96147000	114860000	95473000	132210000	138140000	133380000	64841000	73101000	92561000	124740000	121520000
O35382	O35382	Exocyst complex component 4	Exoc4	110.54	22441000	950340	1153700	1041100	7073300	1671700	2759300	2009500	0	2513300	1735600	0	1084900	448900	0	927870	1622800	1629100	1969500	1260900	1712400	822390	0	1061500	902370	0	1003600	742260	0
O35387	O35387	HCLS1-associated protein X-1	Hax1	31.654	34815000	4377400	2655800	2596500	4030100	1041700	888700	4240900	4596100	3427600	1272800	701650	1975700	933280	2076900	1818300	1508100	1799100	1476300	1416500	1333800	1735000	3388600	1640900	1359900	1060600	1278000	1410300	1459800
O35465	O35465	Peptidyl-prolyl cis-trans isomerase FKBP8	Fkbp8	43.528	505350000	33803000	30653000	17016000	90181000	18591000	30050000	49988000	32091000	45730000	56781000	36220000	29612000	16178000	18457000	22996000	23474000	20555000	33753000	20896000	20221000	25041000	18353000	26007000	28318000	19283000	22233000	17231000	17017000
O35492	O35492	Dual specificity protein kinase CLK3	Clk3	73.797	24151000	884710	863490	0	10300000	1231500	750410	3047200	0	1754100	0	1479400	3840300	0	0	1218600	1237100	0	2505900	1227500	1261600	988930	0	1308300	0	2394600	1145300	0	0
O35593	O35593	26S proteasome non-ATPase regulatory subunit 14	Psmd14	34.577	761700000	55504000	57346000	52955000	80288000	38143000	17007000	105200000	77376000	63343000	56846000	23885000	43294000	48276000	42242000	33981000	32922000	61612000	33971000	26790000	24007000	50217000	51899000	42687000	27656000	20712000	27003000	31444000	35950000
O35623	O35623	BET1 homolog	Bet1	13.274	13993000	0	991000	576400	1546500	0	940680	2462300	1512800	0	0	0	1920000	1685800	2357000	0	668710	598880	697630	0	743650	1416900	1031100	0	0	0	1290500	1487700	1600300
O35638;Q9D3E6	O35638	Cohesin subunit SA-2	Stag2	141.28	52154000	3859700	1897300	0	14446000	4768600	2230100	1947000	1206900	2142500	6987100	2032800	4604100	3448900	2583200	1751800	1471900	0	3017500	3617000	3803700	2305600	1692900	1344900	1556700	2460500	1808300	3086700	3864700
O35643	O35643	AP-1 complex subunit beta-1	Ap1b1	103.93	155490000	9415400	9052400	7512100	20032000	8900000	7688600	20134000	18796000	14317000	8923900	4635500	12206000	7140100	6734300	7285100	7957200	8709800	7192600	6284200	4903700	10681000	9030900	8292100	5248100	4547400	7154800	7081900	6124800
O35648	O35648	Centrin-3	Cetn3	19.519	786420000	56219000	60605000	27306000	79029000	41263000	36379000	76850000	67061000	45324000	79456000	84363000	46269000	36591000	49709000	35798000	36420000	26531000	32960000	40167000	47854000	41368000	36137000	27171000	40812000	53698000	30969000	31188000	30104000
O35654	O35654	DNA polymerase delta subunit 2	Pold2	51.354	4387100	0	4387100	0	0	0	0	0	0	0	0	0	0	0	0	0	2912800	0	0	0	0	0	0	0	0	0	0	0	0
O35658	O35658	Complement component 1 Q subcomponent-binding protein, mitochondrial	C1qbp	31.013	1489100000	102700000	106580000	62499000	167060000	69956000	81269000	143210000	104190000	92465000	44099000	108500000	110980000	127710000	167900000	55875000	62232000	63476000	65117000	50583000	58469000	63410000	61039000	52918000	52282000	63778000	60994000	92484000	118590000
O35682	O35682	Myeloid-associated differentiation marker	Myadm	35.284	18669000	1339700	1909600	0	1317300	0	0	660140	0	988620	0	4905900	3880600	2022500	1644700	940120	1153400	0	773150	0	0	618160	0	795380	0	1809900	3686200	1339900	1171600
O35683	O35683	NADH dehydrogenase [ubiquinone] 1 alpha subcomplex subunit 1	Ndufa1	8.1384	17299000	1342900	1247000	1238000	1727800	0	1061400	1962700	1340600	2172100	1776200	1076700	1065900	720360	567870	819620	808990	1057900	755520	0	819000	1236700	840000	1106600	1169900	713060	714210	659510	540140
O35685	O35685	Nuclear migration protein nudC	Nudc	38.358	701090000	57196000	45597000	28779000	52784000	30904000	42312000	65244000	40803000	35076000	45481000	55438000	57194000	77992000	66286000	32988000	33823000	29895000	23913000	23765000	34812000	37023000	25034000	25709000	24791000	34482000	35093000	63319000	51537000
O35691	O35691	Pinin	Pnn	82.435	850540000	60330000	67716000	29683000	149150000	41279000	55879000	114190000	95312000	43523000	47071000	45050000	54927000	24125000	22303000	39224000	39951000	32120000	56095000	38300000	44769000	55981000	47349000	30697000	30986000	34700000	33439000	24068000	26516000
O35737	O35737	Heterogeneous nuclear ribonucleoprotein H;Heterogeneous nuclear ribonucleoprotein H, N-terminally processed	Hnrnph1	49.199	4060800000	319750000	189530000	189370000	788540000	178320000	221390000	576500000	299810000	391050000	340070000	165740000	164800000	92401000	143560000	162140000	157420000	225560000	236440000	162640000	165410000	231960000	214250000	224260000	164610000	133410000	122290000	104040000	150010000
O35841	O35841	Apoptosis inhibitor 5	Api5	56.784	55634000	2443400	10247000	0	3032500	1871900	6237600	5378000	2011600	1900300	4188300	7037900	4454300	2867100	3963300	2818000	3060600	0	2603600	2720000	2467000	3594900	1606300	2447500	2419600	2708500	2741600	3540800	4091400
O35857	O35857	Mitochondrial import inner membrane translocase subunit TIM44	Timm44	51.091	48328000	6727100	0	1199100	11407000	1050400	0	3532400	1650900	9862600	5076200	2003500	2720200	1377600	1721400	2278600	0	1922900	3184300	1376900	0	2464100	1213400	3815100	3238800	2729300	1960700	1877800	2633900
O35864	O35864	COP9 signalosome complex subunit 5	Cops5	37.548	5517300	0	0	2116200	0	0	0	0	0	0	0	0	0	3401200	0	0	0	2116200	0	0	0	0	0	0	0	0	0	2877200	0
O35887	O35887	Calumenin	Calu	37.063	893670000	55305000	69526000	31622000	100010000	50124000	36628000	88298000	85357000	48936000	72161000	54442000	76296000	53773000	71186000	40760000	40964000	34329000	38716000	37402000	31490000	46426000	47437000	37441000	33527000	33208000	41838000	39684000	46366000
O35900	O35900	U6 snRNA-associated Sm-like protein LSm2	Lsm2	10.834	135040000	11504000	11514000	5558500	15581000	6855800	8245300	16114000	12073000	7974300	8415200	4197500	9185900	8929300	8890800	6339300	6627700	5549100	5831800	8807300	6041500	7669800	6536200	4976200	4979100	5533300	5426400	7475200	6881900
O35955	O35955	Proteasome subunit beta type-10	Psmb10	29.063	63739000	5294000	9078600	821250	6049600	0	2835500	7523000	4989500	5044900	5541500	4649500	3884400	4240300	3786900	2591100	3294700	2805100	2646100	0	3391700	3662700	2805000	3463800	2674600	3012200	3010700	3958600	3472700
O35972	O35972	39S ribosomal protein L23, mitochondrial	Mrpl23	17.121	10561000	1993100	0	0	2501500	1919300	1514400	2632300	0	0	0	0	0	0	0	1236300	0	0	1148700	1530400	1211400	1330900	0	0	0	0	0	0	0
O35988	O35988	Syndecan-4	Sdc4	21.482	289610000	25019000	22504000	44558000	17584000	33420000	36294000	19308000	15408000	26794000	11060000	8536300	16495000	6913200	5714800	14707000	14384000	38377000	8423500	22082000	28911000	12291000	9196000	16405000	6974300	9258800	10491000	7864400	7748200
O54692	O54692	Centromere/kinetochore protein zw10 homolog	Zw10	88.062	58369000	5589300	3945700	2233800	6464500	3391700	3674100	8832200	4909100	2875400	5530000	4348500	3823800	0	2751200	2532700	2747600	3040300	3412800	3200400	3981500	3589800	2604500	2353000	3139600	2517100	2318500	0	1679200
O54734	O54734	Dolichyl-diphosphooligosaccharide--protein glycosyltransferase 48 kDa subunit	Ddost	49.027	92626000	6374800	8829400	823310	13963000	7722600	7063700	934430	7662600	1198900	1275100	12643000	881490	11963000	11290000	3966900	4996100	3336400	4562700	4723100	4676600	2639900	6563800	3144000	3153100	5907800	2771100	6842100	5666900
O54781	O54781	SRSF protein kinase 2;SRSF protein kinase 2 N-terminal;SRSF protein kinase 2 C-terminal	Srpk2	76.756	11076000	780890	0	0	0	0	0	0	0	1849900	1774600	1365200	2153600	1752600	1399700	506500	0	0	0	0	0	0	0	1146500	1040000	882770	1410100	1506700	1002000
O54790	O54790	Transcription factor MafG	Mafg	17.876	284670000	12729000	28087000	14210000	28500000	18165000	8066700	17685000	23519000	32585000	17052000	18719000	29495000	23558000	12301000	13237000	12538000	15025000	9742300	10224000	13143000	8935800	12239000	17120000	16494000	16093000	11971000	15705000	16473000
O54824	O54824	Pro-interleukin-16;Interleukin-16	Il16	141.43	597510000	47289000	42473000	45230000	46867000	26399000	28299000	41569000	35772000	52274000	41909000	37514000	50006000	50999000	50906000	30800000	24484000	30953000	22594000	19909000	26964000	24717000	27203000	34606000	23418000	30477000	33037000	39644000	39365000
O54825	O54825	Bystin	Bysl	49.783	404600000	29649000	25139000	22791000	46700000	26859000	26918000	33906000	27195000	24707000	30770000	19731000	38616000	26872000	24742000	21091000	16998000	21278000	21518000	23248000	19805000	18689000	17369000	16351000	16174000	14540000	19370000	23037000	19905000
O54864	O54864	Histone-lysine N-methyltransferase SUV39H1	Suv39h1	47.754	604800000	42914000	52249000	15931000	40980000	30789000	29586000	51002000	52029000	42019000	47710000	38863000	54011000	54232000	52488000	31905000	26044000	22919000	22679000	24898000	24721000	25863000	30335000	29848000	28031000	26395000	32714000	39815000	38628000
O54879	O54879	High mobility group protein B3	Hmgb3	23.01	95087000	8456200	6154100	3717200	9936300	8451700	7572700	10015000	7713300	6082000	6892600	8066200	6423700	5606100	0	4874200	4391400	4638000	4178100	5997700	6067700	5508200	4374900	3348400	4259100	5424500	4224900	4870800	0
O54916;Q80XA6	O54916	RalBP1-associated Eps domain-containing protein 1	Reps1	86.518	42034000000	3421500000	3439200000	3118100000	3261200000	2928900000	2438600000	2856100000	3256600000	3530100000	3355100000	3812800000	3299200000	3312600000	3795100	1659800000	1352400000	1733200000	1561800000	2004900000	2032300000	1875000000	2020500000	1809700000	1807700000	2125600000	2235600000	2598300000	3471400000
O54941	O54941	SWI/SNF-related matrix-associated actin-dependent regulator of chromatin subfamily E member 1	Smarce1	46.638	1043500000	86156000	69392000	31667000	87546000	42557000	51755000	76374000	79559000	67007000	90221000	93962000	82354000	101720000	83265000	46523000	47007000	33874000	30272000	38034000	41702000	37959000	49508000	36428000	51138000	62638000	56412000	68050000	69079000
O54946;Q9QYI8;Q9QYI5	O54946	DnaJ homolog subfamily B member 6	Dnajb6	39.807	306780000	21017000	32611000	6335500	42622000	14391000	15132000	21427000	19880000	18271000	41145000	16580000	15848000	25672000	15854000	14694000	14986000	15525000	19583000	13180000	14590000	14323000	15178000	11682000	15189000	12442000	11223000	10296000	12246000
O54962	O54962	Barrier-to-autointegration factor;Barrier-to-autointegration factor, N-terminally processed	Banf1	10.102	58831000000	4189400000	4830700000	2425800000	4121700000	3471500000	3758600000	4249900000	3968700000	4281300000	4391200000	4996800000	4514200000	4509500000	5122200000	2578700000	2977500000	2404500000	1846400000	2508200000	2973200000	2266600000	2819700000	2680000000	2326200000	3328500000	3058200000	3749600000	4012500000
O54972	O54972	Protein CBFA2T3	Cbfa2t3	68.032	29392000	0	1646400	0	0	3607900	0	2597400	2169700	0	14602000	4768000	0	0	0	0	1848000	0	0	2935800	0	2115800	2104600	0	5129200	4023700	0	0	0
O54984	O54984	ATPase Asna1	Asna1	38.822	260580000	27860000	30115000	22534000	38177000	11023000	15128000	12525000	18253000	19769000	23688000	6702400	9008300	14253000	11540000	11991000	14375000	14683000	17108000	10100000	14379000	11864000	12516000	10818000	11947000	9048600	8376500	13132000	12523000
O54988	O54988	STE20-like serine/threonine-protein kinase	Slk	141.46	58670000	5655800	4868800	3327000	9009900	911270	2000900	4634100	2572800	7946500	5453200	1364800	5251800	4094800	1578200	3452400	2825000	3200900	2836000	1995800	1626400	2080500	2267900	4201000	3094900	2354200	2717000	3216100	1629800
O55013	O55013	Trafficking protein particle complex subunit 3	Trappc3	20.302	27322000	0	1625900	1515900	1556500	7671200	779020	1644900	0	0	9605400	0	1427900	1495000	0	0	2151700	3056400	1357100	2255400	1378900	1829500	0	0	2058200	0	1854800	2442300	0
O55022;Q80UU9	O55022;Q80UU9	Membrane-associated progesterone receptor component 1;Membrane-associated progesterone receptor component 2	Pgrmc1;Pgrmc2	21.694	59716000	5533400	2114200	4010900	6892800	1183500	4561300	8526600	1819400	7104900	4076000	1125500	1485900	5123600	6158000	2876500	3279200	3189400	2415200	2254000	2750300	3247400	2777200	3623600	2014900	1673100	2236500	3556300	3991100
O55023	O55023	Inositol monophosphatase 1	Impa1	30.436	45117000	2662100	2992100	841450	4686900	3324400	2469000	3298500	1493700	5423300	3019200	6003800	2572500	2951400	3378500	1743200	2116400	1926300	2128700	2128600	2111300	2147500	2226900	1951200	1519600	2149700	1775600	2859100	2753400
O55029	O55029	Coatomer subunit beta	Copb2	102.45	152920000	15423000	7292400	7534500	17692000	5889200	4320800	24937000	14839000	14226000	11726000	3891600	9019800	9276900	6851900	8449000	7857900	5330000	7794800	7894700	5819900	7811300	8822700	8241700	7097500	3488700	6656300	6381300	6488800
O55098	O55098	Serine/threonine-protein kinase 10	Stk10	111.9	618240000	43426000	50961000	22546000	73956000	19439000	12896000	79804000	94996000	34384000	33432000	27962000	21035000	43922000	59477000	27589000	25488000	27845000	36049000	17863000	17264000	34559000	54483000	24555000	23800000	18047000	17881000	32741000	40469000
O55128	O55128	Histone deacetylase complex subunit SAP18	Sap18	17.595	2287200000	178650000	133270000	136830000	293260000	121850000	73200000	263400000	246060000	161210000	164200000	188070000	170770000	70636000	85815000	96709000	109250000	112850000	119150000	108760000	123880000	132750000	131510000	89039000	85518000	98040000	90504000	80646000	80751000
O55131;Q9DA97;Q8C650	O55131	Septin-7	2007-09-01	50.549	489480000	43791000	40433000	34060000	49058000	32008000	21297000	39409000	26548000	39629000	41231000	33084000	29432000	28573000	30925000	24112000	23588000	26587000	20619000	23986000	18498000	23949000	24733000	24214000	20321000	21344000	20524000	30777000	23608000
O55135	O55135	Eukaryotic translation initiation factor 6	Eif6	26.511	1484700000	87555000	137350000	85989000	150030000	101300000	98529000	146700000	128400000	103650000	110270000	86666000	94047000	88552000	65679000	69763000	74994000	81179000	59366000	72481000	69935000	73230000	74851000	62850000	60863000	54223000	74895000	69316000	66146000
O55142	O55142	60S ribosomal protein L35a	Rpl35a	12.554	793590000	63980000	30171000	40104000	117000000	89472000	64409000	59872000	33272000	73426000	63586000	52320000	56928000	23000000	26050000	39504000	35987000	41477000	51307000	62972000	37489000	32869000	23714000	44642000	36480000	32853000	38031000	20692000	18889000
O55143;Q8R429;Q64518	O55143	Sarcoplasmic/endoplasmic reticulum calcium ATPase 2	Atp2a2	114.86	716380000	53535000	55537000	5581300	90849000	22995000	26762000	25727000	29802000	52558000	51992000	44606000	48610000	93895000	113930000	27554000	31328000	10278000	37798000	20688000	21736000	20991000	21390000	37010000	33787000	27308000	39376000	78556000	71896000
O55201	O55201	Transcription elongation factor SPT5	Supt5h	120.66	44187000	1631700	2884500	1210000	13996000	1887800	4468100	9360600	2102600	3034000	2395800	0	0	1215800	0	1870000	2256400	2030900	3609900	2218200	3072100	2287000	1760800	2511400	2505400	0	0	1872500	0
O55222	O55222	Integrin-linked protein kinase	Ilk	51.373	208380000	9176200	12468000	5251500	28377000	22724000	21144000	18515000	7865500	29898000	13153000	24094000	11507000	2368500	1836200	8417400	9983000	11236000	11999000	8580900	9093500	10660000	8361700	9965100	11240000	7681200	9029100	8948200	7929300
O55234	O55234	Proteasome subunit beta type-5	Psmb5	28.532	19232000	1623500	1299000	943240	0	529250	0	1158600	10376000	0	2266400	0	0	0	1036000	889260	817410	854840	0	559920	0	703670	7150600	0	1006300	0	0	0	798990
O70126	O70126	Aurora kinase B	Aurkb	39.384	1609500000	116400000	117920000	35689000	143200000	93009000	91140000	58716000	100170000	98619000	161900000	170450000	170670000	137120000	114460000	75919000	76267000	36693000	65241000	84651000	79132000	49346000	46480000	66694000	88106000	92532000	95911000	108200000	98536000
O70133	O70133	ATP-dependent RNA helicase A	Dhx9	149.47	2924600000	214000000	180750000	110110000	512560000	288470000	181800000	235770000	144820000	282020000	226460000	172120000	164010000	103680000	108030000	140340000	122190000	121690000	194900000	168850000	128410000	135280000	103420000	161370000	119070000	116910000	123670000	102020000	91211000
O70145	O70145	Neutrophil cytosol factor 2	Ncf2	59.485	11489000	0	0	0	6965600	0	0	0	4523000	0	0	0	0	0	0	0	0	0	3012200	0	0	0	2955400	0	0	0	0	0	0
O70152	O70152	Dolichol-phosphate mannosyltransferase subunit 1	Dpm1	29.174	182600000	22439000	7883100	2595900	33483000	15758000	16134000	11682000	0	7579900	24892000	13210000	10348000	11692000	4904500	10555000	8802000	6746700	11379000	8956300	9599800	5556700	0	10679000	10980000	10142000	8192100	7876300	6105400
O70194	O70194	Eukaryotic translation initiation factor 3 subunit D	Eif3d	63.988	439400000	26289000	44013000	17794000	67010000	29294000	28295000	38335000	19527000	40875000	36668000	23156000	27164000	19893000	21081000	21598000	24104000	19096000	21855000	22747000	22142000	15589000	17296000	23052000	19708000	16468000	19788000	20909000	18861000
O70201	O70201	Baculoviral IAP repeat-containing protein 5	Birc5	16.297	2220900000	198450000	152960000	99730000	151380000	124720000	119020000	154540000	184540000	183750000	176030000	139490000	207110000	159570000	169600000	108310000	110290000	87636000	61631000	95071000	87512000	85256000	124540000	98285000	93301000	102350000	131570000	143380000	150390000
O70251	O70251	Elongation factor 1-beta	Eef1b	24.693	1913100000	107930000	119380000	179710000	137780000	108000000	86552000	206170000	157590000	154210000	114490000	95696000	166980000	137090000	141510000	77301000	85398000	166730000	67176000	84318000	94687000	113140000	94979000	96473000	56193000	90745000	82841000	107060000	93204000
O70252	O70252	Heme oxygenase 2	Hmox2	35.738	241600000	18990000	14253000	10185000	22243000	6455300	16602000	22920000	13100000	22470000	26526000	12131000	20199000	18060000	17464000	12894000	9384400	10329000	11758000	9344400	11386000	11222000	8088200	13760000	11670000	9928400	11740000	15493000	12440000
O70293;Q8VEB1	O70293	G protein-coupled receptor kinase 6	Grk6	65.978	101540000	8938000	6277100	742420	15793000	5224900	3622200	4101400	6072600	6239100	11971000	6860800	9339000	7735300	8624300	4014300	4157000	3057800	6988200	3959500	3247800	2763200	3604200	5493400	5121300	5528900	5423700	5558300	6039500
O70310	O70310	Glycylpeptide N-tetradecanoyltransferase 1	Nmt1	56.888	174790000	16962000	7337900	6304700	19479000	7541100	13410000	15532000	8867400	15787000	18571000	7714800	9968600	15821000	11490000	7923600	8342200	7258300	8873700	6702400	9578800	6739000	6607300	9740700	8855300	5961300	7456000	10791000	10410000
O70311	O70311	Glycylpeptide N-tetradecanoyltransferase 2	Nmt2	60.484	15499000	0	1601100	0	3835500	1181600	0	1643200	0	0	2417400	0	1612700	1629600	1577900	0	1073000	0	1744400	962820	0	964900	0	0	1285600	0	1092800	1276100	1198600
O70318;Q9WV92	O70318	Band 4.1-like protein 2	Epb41l2	109.94	513040000	23195000	37341000	17653000	89324000	22658000	24665000	49128000	37794000	54916000	53349000	33063000	33413000	16803000	19737000	21048000	27790000	24057000	27243000	11988000	22984000	24270000	22917000	32346000	28340000	22142000	19980000	18041000	17961000
O70325;Q91XR9	O70325;Q91XR9	Phospholipid hydroperoxide glutathione peroxidase, mitochondrial;Phospholipid hydroperoxide glutathione peroxidase, nuclear	Gpx4	22.228	38762000	3001900	4136800	3694600	3690700	3170000	1774600	3121200	2786000	3840600	3082200	0	0	3430300	3032900	2066200	2653300	3233300	1847600	2441200	1701100	1575900	2017000	2385900	1626800	0	0	2752400	2433400
O70378	O70378	ER membrane protein complex subunit 8	Emc8	23.348	14769000	0	1638200	0	0	0	2182500	3850100	2384700	0	0	0	1961500	0	2751500	0	1087700	0	0	0	1734100	0	1558200	0	0	0	1263800	0	2188500
O70400	O70400	PDZ and LIM domain protein 1	Pdlim1	35.774	62803000	4258700	8657100	1756100	6890000	1029500	2681800	8430000	2019600	3722800	5543400	4174000	1831100	4693400	7115800	2230400	4096000	3485300	2457800	2041400	2792300	3443300	2880700	2958600	2074800	2606700	2673500	3618700	3622200
O70404	O70404	Vesicle-associated membrane protein 8	Vamp8	11.451	92661000	9164200	6531200	7251600	5199600	0	3421800	8342000	7032300	5332500	3931500	6369700	8013700	7129700	14941000	4832300	3948300	4816200	3129300	0	3800200	4528200	4999500	4558400	3125500	5115900	5388800	8918000	7003700
O70435	O70435	Proteasome subunit alpha type-3	Psma3	28.405	430960000	30176000	31005000	12261000	18028000	14273000	23230000	44215000	78193000	22037000	31031000	19821000	27107000	38595000	40984000	18378000	20871000	13309000	13449000	10283000	22298000	19186000	42918000	14896000	15540000	21227000	18383000	31766000	28623000
O70456	O70456	14-3-3 protein sigma	Sfn	27.706	479750000	36552000	38481000	23759000	34051000	27491000	27840000	37037000	64969000	33981000	28915000	31765000	34198000	29043000	31665000	20886000	21671000	21495000	14885000	22132000	22876000	20787000	36093000	21431000	17244000	21357000	22788000	25409000	20985000
O70492	O70492	Sorting nexin-3	Snx3	18.757	345150000	31232000	29900000	21840000	69576000	11280000	14348000	47328000	30172000	39120000	18588000	6086700	3695700	10618000	11363000	18534000	18392000	25420000	24838000	9875200	12923000	22973000	18949000	21755000	12069000	7200000	5899900	7502100	9780700
O70503	O70503	Very-long-chain 3-oxoacyl-CoA reductase	Hsd17b12	34.741	71329000	9778800	0	4037900	13026000	3917500	7681600	3233100	0	8572900	9092500	4421600	4771000	0	2796400	4539800	0	3286700	4590500	4610400	4777200	2793600	0	4148700	4108500	4330400	4454800	0	3643600
O70551	O70551	SRSF protein kinase 1	Srpk1	73.088	349440000	22904000	21777000	28544000	50653000	41616000	15312000	32359000	26175000	25051000	29296000	10092000	14287000	18830000	12538000	14560000	17112000	20646000	17851000	23300000	13136000	19615000	20261000	15525000	15552000	12330000	14830000	13299000	13929000
O70591	O70591	Prefoldin subunit 2	Pfdn2	16.534	246280000	23362000	16205000	11785000	25171000	7634800	15628000	27862000	14250000	20143000	17561000	16171000	14228000	15353000	20925000	11017000	11244000	12367000	9862500	9145100	11884000	13806000	10297000	9671200	8958600	12421000	9025400	13813000	16566000
O88271	O88271	Craniofacial development protein 1	Cfdp1	32.921	24670000	1190400	2248200	677190	2650200	1291100	2518000	1533700	989660	0	1870400	0	1507100	3865800	4328000	1123400	957750	1068600	800400	1290200	1111000	1194400	1044200	0	1225400	0	1279600	2975900	3236500
O88286	O88286	Protein Wiz	Wiz	184.29	588040000	41806000	41006000	17143000	71257000	28894000	40281000	56601000	61152000	38324000	50652000	39910000	39718000	25179000	36114000	25765000	25787000	20811000	26589000	18535000	32463000	28765000	37836000	24093000	29303000	23337000	23367000	32058000	30147000
O88291	O88291	DBIRD complex subunit ZNF326	Znf326	65.225	276310000	20544000	20301000	10513000	49301000	14539000	20866000	40234000	22545000	22745000	18491000	6522900	13228000	7658100	8824700	12347000	13532000	10918000	22171000	11163000	17882000	20060000	14617000	12144000	10558000	5542700	8330500	6613600	7673900
O88342	O88342	WD repeat-containing protein 1	Wdr1	66.406	353860000	33533000	15423000	10395000	40560000	20259000	19987000	28464000	8198800	27755000	31001000	37704000	37434000	22070000	21076000	17770000	15485000	13738000	15262000	16889000	16458000	13910000	9346300	19227000	13789000	21233000	18797000	18844000	19288000
O88379	O88379	Bromodomain adjacent to zinc finger domain protein 1A	Baz1a	178.46	1540900000	101970000	112210000	35429000	207650000	80055000	119390000	109730000	88546000	84022000	161410000	103410000	132350000	110870000	93893000	70269000	66563000	39963000	86739000	67496000	91506000	55347000	50636000	64721000	86866000	75656000	84539000	83372000	65586000
O88427	O88427	Voltage-dependent T-type calcium channel subunit alpha-1H	Cacna1h	262.03	0	0	0	0	0	0	0	0	0	0	0	0	0	0	0	0	0	0	0	0	0	0	0	0	0	0	0	0	0
O88441	O88441	Metaxin-2	Mtx2	29.758	18237000000	27979000	28865000	16866000	61706000	17383000	58568000	64058000	37817000	21832000	28442000	8827600000	18929000	8992400000	34373000	957390000	905320000	1007700000	1157500000	686790000	828020000	1611300000	1141700000	739830000	746620000	826180000	579950000	1057600000	1247700000
O88447	O88447	Kinesin light chain 1	Klc1	61.449	47213000	3780000	1556600	3309700	5529800	0	1042400	3187100	2581400	6579500	3880300	3340500	6827400	3011400	2587000	2634300	2294600	2839600	1658000	0	948030	2012500	1930800	3233200	1785600	2433100	3722400	2916100	2355400
O88448;Q9DBS5	O88448;Q9DBS5	Kinesin light chain 2;Kinesin light chain 4	Klc2;Klc4	66.662	11918000	0	1146700	0	0	0	823170	1419500	2251800	0	3528400	0	0	0	2748200	0	1127700	0	0	0	1045200	839870	1567700	0	1399300	0	0	0	1910800
O88487	O88487	Cytoplasmic dynein 1 intermediate chain 2	Dync1i2	68.393	13408000	797110	785500	1313000	864320	811880	655210	902040	674650	932810	1194300	992590	982840	1157800	1344000	560710	571990	907570	484230	624060	571480	558720	525880	597380	657330	629460	630290	1222000	818910
O88502;E9Q4S1	O88502	High affinity cAMP-specific and IBMX-insensitive 3,5-cyclic phosphodiesterase 8A	Pde8a	93.17	168640000	12221000	11266000	1407500	16538000	5148000	5767200	7470400	1500800	16593000	37399000	26583000	16338000	5315300	5096700	6929900	6318200	2509900	6654700	4459600	6095600	5053300	2133700	8756300	20496000	15349000	8452900	7491600	4320400
O88508;P0DOY1;O88509	O88508	DNA (cytosine-5)-methyltransferase 3A	Dnmt3a	101.67	63970000	4105100	3986700	3584100	7681300	1586800	3532400	8976100	9689800	6404200	3918200	1868200	2535700	2673000	3428900	2352000	3893400	3136500	3071600	1736900	2419800	3411200	4093900	3382100	1972100	2139300	2206100	3653400	3944200
O88522	O88522	NF-kappa-B essential modulator	Ikbkg	47.972	82565000	5094700	3519000	10049000	17713000	1251700	2760200	11124000	8414000	12849000	2402200	943010	2360400	3200700	883760	3689300	2644500	6344800	7770900	1944500	3094500	5625900	4346100	6114800	3710400	1292400	2273400	2449300	1484300
O88532	O88532	Zinc finger RNA-binding protein	Zfr	116.86	62727000	2413300	2347300	3993300	15445000	6497600	2892300	10299000	2380200	2738100	5659600	3100300	1500700	3460700	0	2783000	2843200	3192800	4726800	4507000	3225500	3367900	3459200	2003300	2362300	2186600	1940700	2453500	0
O88543	O88543	COP9 signalosome complex subunit 3	Cops3	47.832	0	0	0	0	0	0	0	0	0	0	0	0	0	0	0	0	0	0	0	0	0	0	0	0	0	0	0	0	0
O88544	O88544	COP9 signalosome complex subunit 4	Cops4	46.284	38561000	2668700	3515600	2940900	3841900	2599500	2087800	3828200	2329400	2220400	2736100	2020600	2849600	2145800	2776400	1732700	2220200	2868800	1642900	1938800	1468700	2047900	1288500	1352000	1488200	2153600	1774700	1736200	2258700
O88554	O88554	Poly [ADP-ribose] polymerase 2	Parp2	63.396	231680000	19198000	17757000	6720100	27707000	19086000	14181000	20734000	12849000	14534000	18562000	27935000	10406000	9118800	12897000	11580000	12182000	7900000	9674000	11384000	12209000	11964000	8995800	8224300	9876200	15934000	7518900	11128000	11704000
O88559	O88559	Menin	Men1	67.5	3122600	0	0	0	872910	608780	571350	0	0	537230	0	0	0	532340	0	0	0	0	369870	447500	441930	0	0	375430	0	0	0	440160	0
O88569	O88569	Heterogeneous nuclear ribonucleoproteins A2/B1	Hnrnpa2b1	37.402	8798700000	668900000	672400000	487080000	1075900000	578000000	329240000	970860000	833900000	622650000	720970000	517070000	516970000	394090000	410670000	411100000	380420000	454290000	412020000	419790000	396490000	479050000	452280000	414570000	375640000	332730000	348480000	310450000	335230000
O88587	O88587	Catechol O-methyltransferase	Comt	29.486	7372500	0	0	0	0	0	0	0	0	0	1976600	0	2215000	1362600	1818300	0	0	0	0	0	0	0	0	0	1141700	0	1379300	1196200	1448600
O88653	O88653	Ragulator complex protein LAMTOR3	Lamtor3	13.553	41698000	0	3688000	0	0	0	2696800	5636700	2546700	6159800	5403700	0	2038100	5356400	8171500	0	2428300	0	0	0	2125000	3083700	1650300	3725400	3275300	0	1302300	4544900	6445800
O88665	O88665	Bromodomain-containing protein 7	Brd7	73.999	261700000	14595000	13338000	10252000	28845000	13465000	9005600	22000000	22177000	19930000	18555000	17994000	24294000	22381000	24872000	10806000	10832000	12209000	11572000	11941000	10059000	11338000	15603000	10467000	12544000	10555000	14144000	16345000	15094000
O88673	O88673	Diacylglycerol kinase alpha	Dgka	82.761	7299100	0	0	0	7299100	0	0	0	0	0	0	0	0	0	0	0	0	0	3156500	0	0	0	0	0	0	0	0	0	0
O88685	O88685	26S protease regulatory subunit 6A	Psmc3	49.548	1375100000	99862000	91698000	94106000	168430000	58771000	56506000	186840000	154890000	157050000	90338000	52012000	79898000	42198000	42467000	57932000	57584000	96334000	72252000	56298000	60117000	80674000	82867000	77021000	49570000	40245000	48325000	43528000	49020000
O88700	O88700	Bloom syndrome protein homolog	Blm	158.36	8785600	1004700	1011600	391280	2114900	829210	918420	1033600	0	0	879100	0	602780	0	0	578890	603080	420670	1027100	712070	637360	540680	0	0	499950	0	418590	0	0
O88708	O88708	Origin recognition complex subunit 4	Orc4	49.981	43812000	2410000	1889700	1652400	8705700	2862300	3047400	4297300	1408700	3644600	4042500	1344500	3499100	1993900	3013300	3042600	1791800	2359900	3067500	1900400	1970600	1978000	1656100	1906500	1943500	1221700	1942400	1294700	1759300
O88712	O88712	C-terminal-binding protein 1	Ctbp1	47.744	110660000	7828000	10927000	6138000	16585000	3722100	6463200	13217000	8930300	9444600	6302800	3613800	13785000	1408400	2295500	5603000	4795400	6736100	7993900	3357400	5439300	5697800	6638800	6253000	3827000	2805000	4595100	2618400	3826600
O88796	O88796	Ribonuclease P protein subunit p30	Rpp30	29.473	50133000	2087400	2612400	3539700	7539700	1550700	4306600	3275300	3310200	4569000	1897700	4704300	4297400	3672900	2769800	2582300	2301600	2847100	2598500	2238500	2620200	1882700	2074300	2257700	2346400	2700600	2194300	2478000	2254900
O88844	O88844	Isocitrate dehydrogenase [NADP] cytoplasmic	Idh1	46.674	25770000	0	0	0	0	0	0	1144800	23559000	0	0	0	0	0	1065900	0	0	0	0	0	0	1230200	14217000	0	0	0	0	0	1425400
O88874	O88874	Cyclin-K	Ccnk	61.363	8956200	0	0	1513800	2166600	1750600	876570	0	0	0	1785100	0	863540	0	0	0	0	1546200	901230	1367200	721490	0	0	0	967160	0	568290	0	0
O88879	O88879	Apoptotic protease-activating factor 1	Apaf1	141	9736400	733920	0	0	2476400	397590	569230	1861500	834490	988670	764540	0	0	729960	380210	531700	0	0	728100	388820	523770	693810	602620	792930	513850	0	0	661560	387290
Q8C5D8;O88907	Q8C5D8;O88907	E3 SUMO-protein ligase PIAS2;E3 SUMO-protein ligase PIAS1	Pias2;Pias1	68.425	13096000	1236400	536630	697000	2458700	1680100	1075800	1778200	1025000	0	1328500	1279800	0	0	0	779370	527640	738000	1229800	1001900	817270	875510	723420	0	773730	797690	0	0	0
O88942;Q8K120;Q60591;P97305	O88942	Nuclear factor of activated T-cells, cytoplasmic 1	Nfatc1	77.832	29834000	0	3255100	813550	11588000	0	1060100	0	0	2847700	4242000	3212300	2040500	0	774930	0	1784200	1352800	3652100	0	1376500	0	0	1590200	2207700	1914000	1931300	0	1177500
O88967	O88967	ATP-dependent zinc metalloprotease YME1L1	Yme1l1	80.027	119420000	9165900	9383100	6854700	24870000	5450800	7935400	16169000	6680200	7492100	9376800	3990000	4942200	3072200	4032200	5052100	5813100	6492600	7565300	7147400	6198300	7129100	4714400	5758500	4570300	4330100	3975300	2597100	3521400
O89053	O89053	Coronin-1A	Coro1a	50.989	7402700000	485400000	539890000	380690000	804430000	497910000	317200000	641790000	400850000	693670000	671010000	615240000	608100000	360520000	386050000	347550000	345430000	388500000	326330000	367580000	272580000	328330000	302470000	451330000	389410000	395770000	361580000	282110000	278930000
O89079	O89079	Coatomer subunit epsilon	Cope	34.567	402730000	22819000	27059000	12340000	54063000	28579000	24055000	47423000	21735000	36640000	37675000	27951000	25236000	15114000	22040000	14783000	15324000	16521000	17153000	19657000	17928000	22408000	14634000	20084000	18929000	19170000	14982000	14641000	18389000
O89086	O89086	RNA-binding protein 3	Rbm3	16.604	1051500000	71349000	68024000	39619000	97577000	55464000	61717000	122640000	59708000	63385000	112570000	104410000	83727000	69398000	41952000	46466000	42330000	39772000	35317000	40391000	50332000	55350000	34025000	34072000	57072000	57867000	49297000	54404000	46603000
O89090	O89090	Transcription factor Sp1	Sp1	80.731	19228000	1968200	1682300	1569800	5007000	0	723630	1777700	1473300	2934400	2091400	0	0	0	0	1150000	1092600	1295300	2725300	0	783880	1023800	1014300	1382900	1135300	0	0	0	0
O89110	O89110	Caspase-8;Caspase-8 subunit p18;Caspase-8 subunit p10	Casp8	55.356	187030000	16035000	11647000	14453000	23567000	6740600	12808000	21953000	20445000	16373000	13883000	5745900	13445000	3968300	5967400	7869400	9221100	13848000	10192000	6939600	8614300	13252000	10627000	9826500	7472400	4989000	7596500	5872800	5349500
P00375	P00375	Dihydrofolate reductase	Dhfr	21.606	464850000	37176000	38839000	34750000	25246000	23657000	32440000	54997000	55732000	16628000	42385000	16868000	37999000	21288000	26847000	18434000	24048000	28050000	16262000	18157000	19333000	26429000	24749000	21445000	19465000	13771000	19638000	22630000	23495000
P00405	P00405	Cytochrome c oxidase subunit 2	Mtco2	25.976	767180000	49454000	60166000	40845000	74661000	30348000	26620000	71250000	43965000	66589000	66061000	45477000	75454000	55114000	61179000	29539000	33198000	42768000	29211000	20436000	29918000	37870000	22010000	41544000	32447000	39013000	42423000	34313000	45579000
P00493	P00493	Hypoxanthine-guanine phosphoribosyltransferase	Hprt1	24.57	395420000	36214000	25604000	13806000	30439000	19534000	19632000	38420000	14432000	28593000	28653000	29563000	31364000	40009000	39154000	17658000	18383000	14035000	11692000	14117000	17305000	20196000	16175000	15291000	14084000	21187000	18937000	34864000	31937000
P00520;Q4JIM5	P00520	Tyrosine-protein kinase ABL1	Abl1	122.67	10543000000	820330000	793100000	225220000	1230600000	483390000	668810000	773240000	809180000	922550000	972340000	1171300000	660970000	519770000	492080000	487180000	477080000	262030000	485020000	338650000	504950000	415430000	512560000	507430000	562080000	678710000	481160000	453960000	430320000
P00920	P00920	Carbonic anhydrase 2	Ca2	29.032	96767000	8048800	9003500	993880	4235100	0	6261400	12130000	8489400	5359000	1179000	12989000	10049000	5914100	12115000	3999700	4933500	2420900	1465000	0	3658700	5663000	8564900	3221000	1864800	7889200	4499500	7854000	8368700
P01872	P01872	Ig mu chain C region	Ighm	49.971	523530000	32072000	41823000	0	446380	0	1979400	6310500	2686500	120630000	103540000	53240000	72198000	31835000	56778000	25231000	22573000	0	1027700	0	1127500	2236100	1619600	62997000	77703000	35611000	39875000	30576000	37927000
P01887	P01887	Beta-2-microglobulin	B2m	13.779	10283000	0	0	0	0	0	1038400	0	0	2574300	0	0	0	3291600	3378300	0	0	0	0	0	1129500	0	0	1558000	0	0	0	2074900	3104200
P01899;P01897;P01898;P01896;P14427;P06339;P01902	P01899;P01897	H-2 class I histocompatibility antigen, D-B alpha chain;H-2 class I histocompatibility antigen, L-D alpha chain	H2-D1;H2-L	40.836	577850000	39233000	40540000	28222000	36116000	15093000	25616000	31872000	18182000	58924000	56547000	47661000	56125000	55382000	68334000	25971000	26871000	25873000	15629000	17405000	18227000	18876000	15278000	31352000	31550000	29302000	36301000	47943000	52431000
P01901;P14426;P14428;P03991;P04223	P01901;P14426;P14428;P03991;P04223	H-2 class I histocompatibility antigen, K-B alpha chain;H-2 class I histocompatibility antigen, D-K alpha chain;H-2 class I histocompatibility antigen, K-Q alpha chain;H-2 class I histocompatibility antigen, K-W28 alpha chain;H-2 class I histocompatibility antigen, K-K alpha chain	H2-K1;H2-D1	41.301	97175000	7139600	5749200	2980200	2332400	1839600	1108600	2479300	628800	19516000	10257000	6817200	10063000	14987000	11277000	5256400	3862400	2375900	1410400	1898400	2408000	1624700	1308300	8136000	4639200	3940300	5306800	10026000	7586000
P01942	P01942	Hemoglobin subunit alpha	Hba	15.085	646080000	0	359260000	0	0	11613000	0	5403500	5026400	0	12772000	0	12754000	3351600	235900000	0	46164000	0	0	95966000	0	31326000	43307000	0	77403000	0	90199000	29797000	45555000
P84244;P02301	P84244;P02301	Histone H3.3;Histone H3.3C	H3f3a;H3f3c	15.328	429810000	41007000	49469000	16590000	54215000	41168000	7580500	7129400	18974000	28935000	27840000	40232000	31028000	35187000	30455000	20739000	30943000	15615000	54089000	20085000	16957000	11072000	13499000	16104000	15361000	25002000	17141000	4930500	24238000
P02340	P02340	Cellular tumor antigen p53	Tp53	43.155	3755300	0	0	0	0	0	0	0	0	0	3524000	0	0	0	231300	0	0	0	0	0	0	0	0	0	2032200	0	0	0	183970
P03930	P03930	ATP synthase protein 8	Mtatp8	7.7662	128330000	12185000	3588300	10700000	14270000	7765500	3783100	14250000	7648100	14448000	10150000	3690200	2714600	13218000	9913500	6657400	5737200	9749800	5191100	4717800	7053900	6684300	3973200	7151000	5031500	5530200	4119400	8795100	6153200
P04184	P04184	Thymidine kinase, cytosolic	Tk1	25.776	10536000	1072600	0	0	0	0	0	0	0	2691000	2651400	2028300	2092200	0	0	674370	0	0	0	0	0	0	0	1641000	1529000	1290600	1348000	0	0
P04627;P28028	P04627;P28028	Serine/threonine-protein kinase A-Raf;Serine/threonine-protein kinase B-raf	Araf;Braf	67.581	44821000	1904100	3758400	497360	13894000	979930	3485900	4101800	1431100	4232100	1454200	784050	3569500	2233300	2495700	2035500	2020500	1362800	4432300	1516900	2750200	1935300	1520700	1783600	1635100	1156600	1827200	1497000	1533700
P04925	P04925	Major prion protein	Prnp	27.977	37418000	3590100	1339200	0	0	240500	389570	229140	577720	0	5380600	8855100	9324200	2388600	5103600	1595500	1507900	0	0	771020	1000300	568540	982510	0	5332700	3573200	6528600	1465400	1643100
P05064;P05063	P05064	Fructose-bisphosphate aldolase A	Aldoa	39.355	6623400000	499110000	494000000	217040000	514860000	170230000	192750000	501060000	467030000	484080000	379290000	313820000	631600000	933850000	824650000	269190000	287620000	210580000	205350000	146210000	158180000	246470000	261720000	266190000	223470000	211120000	333600000	639690000	577660000
P68181;P05132	P68181;P05132	cAMP-dependent protein kinase catalytic subunit beta;cAMP-dependent protein kinase catalytic subunit alpha	Prkacb;Prkaca	40.707	38933000	3052000	3250600	1307200	4641800	2205000	2592000	3252000	1637300	5244000	3923600	1909200	2351600	1836300	1730300	1918800	2158200	1307200	2007300	1686000	2059400	1794000	1069800	3197900	2262700	1214800	1515200	1553400	1376300
P05201	P05201	Aspartate aminotransferase, cytoplasmic	Got1	46.247	20518000	601350	1325100	0	584800	0	463320	2531400	6540300	0	669490	1862000	838630	2250000	2851400	610870	1072700	0	467210	0	600090	577040	3634200	0	501430	765780	775060	2370200	2456800
P05202	P05202	Aspartate aminotransferase, mitochondrial	Got2	47.411	169930000	10471000	19246000	8733100	10773000	8011100	6174400	9681600	4301000	12876000	9096600	9831400	17377000	24409000	18948000	7287300	7859200	9245700	6760800	5637700	7569800	7384500	5026900	7094300	6316500	9204800	9994400	14649000	14174000
P05213;Q3UX10	P05213	Tubulin alpha-1B chain	Tuba1b	50.151	62449000000	4716600000	4155000000	3374000000	9569600000	3594000000	3226800000	6601100000	4300800000	5131200000	5204400000	3534500000	3697800000	2465900000	2877700000	2926100000	2757300000	3272000000	4126900000	2704800000	2879400000	3512900000	2807700000	3027000000	2790600000	2244700000	2217700000	1949700000	2217200000
P05627	P05627	Transcription factor AP-1	Jun	35.943	138220000	8546800	1381500	5705100	5344900	3517100	6061400	6079900	1727300	10141000	18725000	24341000	26565000	10400000	9687500	7105000	4074900	4727500	3056200	3105000	5075700	2702200	2871500	4041300	11270000	14813000	12169000	6683700	6598500
P06151;P00342;P16125	P06151	L-lactate dehydrogenase A chain	Ldha	36.498	3251600000	240790000	230910000	75841000	244570000	91942000	104170000	284480000	153770000	237510000	175750000	162230000	348430000	449640000	451540000	141310000	153810000	99909000	112850000	79257000	105060000	141900000	112620000	152860000	111490000	146310000	202080000	350970000	299790000
P06240	P06240	Proto-oncogene tyrosine-protein kinase LCK	Lck	57.942	4364200	0	0	0	4364200	0	0	0	0	0	0	0	0	0	0	0	0	0	1887300	0	0	0	0	0	0	0	0	0	0
P06537	P06537	Glucocorticoid receptor	Nr3c1	86.052	4435300	0	0	0	2029700	0	913550	0	0	1492100	0	0	0	0	0	0	0	0	887800	0	766950	0	0	858700	0	0	0	0	0
P06745;CON__Q3ZBD7	P06745;CON__Q3ZBD7	Glucose-6-phosphate isomerase	Gpi	62.766	476560000	37849000	37192000	13668000	32336000	11953000	16987000	45090000	18085000	29324000	35164000	26984000	43240000	67664000	61022000	21406000	22197000	16190000	15963000	11856000	17301000	21968000	13190000	17698000	18907000	22320000	27963000	47551000	41721000
P06800	P06800	Receptor-type tyrosine-protein phosphatase C	Ptprc	144.6	543100000	44424000	34461000	23920000	86679000	34854000	40381000	81679000	32282000	27836000	31812000	32637000	30822000	14949000	26362000	26146000	21055000	25118000	27824000	27697000	37969000	34910000	20054000	22588000	19643000	23483000	17646000	17832000	20634000
P06801	P06801	NADP-dependent malic enzyme	Me1	63.953	8158200	1029100	671540	0	0	0	0	0	6457500	0	0	0	0	0	0	445590	369890	0	0	0	0	0	4496800	0	0	0	0	0	0
P06876	P06876	Transcriptional activator Myb	Myb	71.421	27377000	1462700	2873900	2109700	3966400	519960	1006000	5867200	2936400	2134100	1582100	2015900	400630	0	502260	744000	3166300	1359100	1401100	577710	1010000	2795000	2842100	509230	539300	1072300	408930	0	733920
P07356	P07356	Annexin A2	Anxa2	38.676	725720000	48689000	39375000	21954000	8123900	7527400	9230700	17091000	474980000	8087000	26473000	8042000	32125000	1785000	22231000	26454000	25201000	21890000	4235900	7993900	8625400	9239400	275000000	6800200	12951000	6774500	21665000	2980800	18469000
P07607	P07607	Thymidylate synthase	Tyms	34.958	206650000	20266000	10857000	18081000	26181000	11683000	8174500	12292000	11933000	22863000	21454000	10696000	8777300	13844000	9549000	11223000	7295100	16579000	9356800	7131000	7672200	7276100	8937700	12253000	11330000	8512400	5973700	9309700	14592000
P07742	P07742	Ribonucleoside-diphosphate reductase large subunit	Rrm1	90.209	607400000	47222000	46030000	29164000	111930000	37200000	36896000	52291000	42833000	72474000	56513000	17872000	22179000	17077000	17718000	25547000	29009000	37495000	45032000	31278000	33529000	25214000	24288000	31674000	26744000	20374000	18789000	20055000	14371000
P07901;REV__Q8BL66	P07901	Heat shock protein HSP 90-alpha	Hsp90aa1	84.787	4258800000	322190000	288780000	250210000	412290000	241690000	237050000	462570000	299850000	267400000	249480000	261210000	316200000	328900000	321000000	194170000	193400000	222920000	176870000	189080000	195970000	244870000	197260000	171320000	151930000	173430000	198460000	286230000	261570000
P08003	P08003	Protein disulfide-isomerase A4	Pdia4	71.982	577850000	49829000	23828000	35620000	62114000	32327000	19656000	37397000	15084000	42120000	47777000	38102000	56785000	61745000	55462000	27759000	30275000	26751000	21973000	17591000	25694000	22947000	15928000	21583000	25999000	28875000	29979000	51110000	43084000
P08030	P08030	Adenine phosphoribosyltransferase	Aprt	19.724	356830000	33779000	13005000	28384000	32208000	20488000	9511700	51232000	39615000	32555000	23184000	17661000	25101000	9803000	20307000	17064000	15581000	29286000	12169000	12275000	10258000	26406000	25415000	18727000	12674000	8406600	12943000	15811000	17616000
P08101;P08508	P08101	Low affinity immunoglobulin gamma Fc region receptor II	Fcgr2	36.695	18864000	0	0	0	1010100	0	0	0	0	0	1574600	4945700	3508300	5494900	2330200	0	0	0	780800	0	0	0	0	0	1351800	3197900	2285100	3620600	2017900
P08113	P08113	Endoplasmin	Hsp90b1	92.475	4988900000	376420000	342320000	223050000	424490000	199710000	248220000	350610000	164780000	406120000	349050000	399320000	486150000	523790000	494870000	231450000	230160000	219740000	178970000	161680000	197600000	192270000	129900000	243860000	214640000	268200000	292790000	422550000	389120000
P08228	P08228	Superoxide dismutase [Cu-Zn]	Sod1	15.942	1155200000	88509000	87025000	29952000	86611000	52978000	69676000	78990000	39767000	66643000	74631000	110010000	121350000	128040000	121010000	55308000	54412000	39366000	42825000	39196000	59681000	42463000	29665000	38141000	42908000	65658000	68501000	105460000	99101000
P08249	P08249	Malate dehydrogenase, mitochondrial	Mdh2	35.611	1791600000	135340000	122660000	78712000	139730000	88456000	87936000	167980000	103920000	122520000	92101000	129910000	158980000	189620000	173720000	79671000	81397000	91238000	60486000	66005000	83201000	90175000	69752000	68688000	57285000	75407000	97293000	145310000	130270000
P08752;B2RSH2;P20612;P18872;Q3V3I2;P50149;Q8CGK7	P08752	Guanine nucleotide-binding protein G(i) subunit alpha-2	Gnai2	40.489	2297700000	172860000	177490000	99009000	246340000	113480000	123430000	216310000	149370000	164340000	278530000	243960000	137880000	83414000	91278000	107010000	105680000	102220000	103340000	90236000	100540000	101230000	97688000	103630000	140230000	150120000	87906000	66939000	67867000
P08775	P08775	DNA-directed RNA polymerase II subunit RPB1	Polr2a	217.17	103710000	8131100	10359000	4959000	22303000	6612200	6545200	7992500	3638700	7989200	6289400	4946000	4686700	3318300	5942000	5225700	5969000	4826100	7256300	5443000	5171200	4703700	4466100	4988600	5166000	3120700	3719600	2578900	3200600
P09041	P09041	Phosphoglycerate kinase 2	Pgk2	44.852	21665000	1400300	1403500	1128200	1844500	1407900	0	1810000	1536000	1233600	1587000	1560300	2594300	2328400	1830600	1013600	902640	1147400	964800	1120900	0	1079500	1082300	936950	1033500	1076400	1396700	1516100	1303500
P09103	P09103	Protein disulfide-isomerase	P4hb	57.058	1318600000	102810000	91184000	43019000	87981000	40006000	73162000	95809000	55507000	83978000	78778000	110610000	132460000	150080000	173190000	63215000	57411000	52922000	41337000	38964000	58734000	64008000	39813000	59160000	46529000	66874000	70598000	120410000	118760000
P09242	P09242	Alkaline phosphatase, tissue-nonspecific isozyme	Alpl	57.514	17329000000	1304600000	1161000000	587610000	1799800000	985420000	1315900000	2029600000	953600000	852460000	2110600000	2099200000	1244400000	393700000	491410000	705600000	743470000	554610000	696220000	627680000	1049600000	914950000	581420000	473200000	1104800000	1368600000	688520000	321340000	421970000
P09405	P09405	Nucleolin	Ncl	76.722	83491000000	6566900000	6680400000	6759800000	8396500000	7079300000	5107200000	7925800000	3794900000	7516800000	4455100000	6476100000	5500700000	4322000000	2909300000	3877500000	3804600000	6416100000	3366600000	5903800000	5380900000	3894600000	2700500000	4872900000	3009900000	4232500000	2827200000	2462300000	2506900000
P09411	P09411	Phosphoglycerate kinase 1	Pgk1	44.55	6845100000	467440000	444340000	462270000	474840000	383230000	192140000	470000000	395090000	669330000	406570000	344570000	844140000	680870000	610230000	313600000	293230000	414690000	182140000	283450000	156680000	274910000	267180000	373210000	215370000	215290000	489050000	553260000	508660000
P09528	P09528	Ferritin heavy chain;Ferritin heavy chain, N-terminally processed	Fth1	21.066	996060000	79777000	60737000	26525000	98002000	31946000	42453000	44785000	33537000	120010000	169160000	96601000	80275000	57402000	54848000	46647000	44971000	32746000	33096000	23890000	47387000	32793000	22941000	56499000	75270000	46725000	42751000	54454000	54257000
P09541	P09541	Myosin light chain 4	Myl4	21.159	7884200000	547400000	547820000	823620000	1152300000	767510000	1374200000	1586200000	683520000	112850000	126690000	94719000	34658000	18826000	13968000	338760000	338610000	826250000	499780000	554650000	1045400000	806280000	428600000	73606000	71029000	67994000	31020000	15563000	16199000
P09542	P09542	Myosin light chain 3	Myl3	22.421	128940000	10598000	9414200	3020900	6783100	7146800	7159900	9134100	8554500	16556000	13828000	25466000	9314600	0	1964700	6693800	6278900	2733700	2946700	5489600	5714800	5061700	5615100	10142000	8010800	16278000	6028900	0	1494000
P09602	P09602	Non-histone chromosomal protein HMG-17	Hmgn2	9.4226	9211700000	762830000	725630000	307160000	808690000	449630000	170350000	636390000	918400000	436940000	655780000	704600000	856110000	917610000	861570000	226790000	226080000	145620000	153930000	193440000	247700000	188190000	309370000	154220000	237820000	292580000	278150000	385320000	306530000
P09671	P09671	Superoxide dismutase [Mn], mitochondrial	Sod2	24.603	62885000	3311400	3058400	2483000	3545400	1849600	2954500	14992000	2014000	3225000	1779500	3768800	2684400	13807000	3412500	3304900	3223400	3941500	2433800	2245000	3726400	2359500	2089000	3121900	1629000	3806700	2745500	4055700	4308500
Q3THW5;P0C0S6	Q3THW5;P0C0S6	Histone H2A.V;Histone H2A.Z	H2afv;H2afz	13.509	23745000000	1778000000	1521200000	1204500000	2130400000	1471500000	1394900000	1833900000	2238600000	1602500000	1551800000	1277500000	1904600000	1989400000	1845700000	1131000000	1036100000	1190300000	907830000	1077200000	1137300000	994460000	1472100000	1063100000	873710000	802230000	1205700000	1579600000	1486100000
P0DOV1;Q8CGE8	P0DOV1;Q8CGE8	Interferon-activable protein 205-A	Ifi205a	46.977	134640000	10437000	8441200	14341000	10411000	13222000	0	0	10306000	10823000	11266000	14237000	7514900	12336000	11306000	7145700	6603800	10564000	5919000	8869500	0	0	7238700	7166300	7110300	8395900	6138200	9011500	10117000
P0DOV2	P0DOV2			69.437	64580000	5724400	5907900	0	5828600	0	3523800	5353500	4108700	6623800	6039900	4383000	5742100	6381200	4963200	3410300	3637600	0	2610800	0	2824800	3186600	2737300	3718700	3327500	2816600	3481600	5824900	4259700
P0DP28;P0DP27;P0DP26;P20801	P0DP28;P0DP27;P0DP26			16.837	13943000000	1078600000	1134100000	569620000	1348200000	744880000	833300000	1264700000	629150000	873790000	2052100000	1721300000	745970000	469010000	477700000	577000000	601750000	475620000	486110000	474990000	695880000	560480000	361620000	425430000	961960000	1017600000	505370000	318920000	352620000
P10107	P10107	Annexin A1	Anxa1	38.734	11168000	1620300	0	0	0	403070	442820	0	1733100	942220	0	514570	1205900	2643400	1662900	463110	0	0	0	463140	443650	0	1580700	632380	0	422870	1303900	2142400	596930
P10126	P10126	Elongation factor 1-alpha 1	Eef1a1	50.113	50038000000	4026200000	2987000000	2669000000	7492000000	2709400000	2978900000	5283200000	3413100000	4249100000	3734400000	2303700000	3368300000	2424600000	2399700000	2243700000	2106800000	2296800000	3198200000	1927700000	2210200000	2596700000	2247700000	2633600000	2113800000	1495100000	1966600000	1821300000	1884500000
P10400	P10400	Retrovirus-related Pol polyprotein;Reverse transcriptase;Endonuclease	Pol	13.302	121410000	3281100	0	3947200	28163000	18937000	25750000	14561000	4288000	4735700	8755500	4238400	1320200	3429500	0	10690000	0	3094000	14032000	7236100	19847000	9382400	3132300	2377100	2457300	1915400	2482000	1701900	0
P10404;P11370	P10404;P11370	MLV-related proviral Env polyprotein;Surface protein;Transmembrane protein;Retrovirus-related Env polyprotein from Fv-4 locus	Fv4	69.612	44898000	7275700	0	1724100	6588100	0	8626300	5855600	0	0	10228000	0	2895900	0	1703800	2794100	0	2208900	3623700	0	5628600	5265300	0	0	4642700	0	2343700	0	1844000
P10518	P10518	Delta-aminolevulinic acid dehydratase	Alad	36.023	0	0	0	0	0	0	0	0	0	0	0	0	0	0	0	0	0	0	0	0	0	0	0	0	0	0	0	0	0
P10639	P10639	Thioredoxin	Txn	11.675	1129000000	97429000	89938000	50738000	69127000	43956000	29930000	86105000	213390000	62208000	55082000	53785000	84521000	92376000	100400000	56041000	59643000	58734000	37368000	34706000	57203000	50341000	52907000	46717000	37329000	45564000	55859000	84515000	82730000
P10711	P10711	Transcription elongation factor A protein 1	Tcea1	33.88	149410000	11034000	7810100	5544200	8784900	5320100	6087700	16350000	12337000	9528000	7978800	10422000	17701000	19304000	11206000	5695800	8728200	7494600	5047100	3696800	7123400	7808900	6745400	7501900	5599600	6803100	7770300	11653000	9474400
P10852	P10852	4F2 cell-surface antigen heavy chain	Slc3a2	58.336	582730000	30695000	47935000	14528000	37634000	7258100	31355000	48376000	20549000	32474000	52487000	47863000	47301000	83319000	80956000	29907000	25996000	21770000	17155000	6076800	27859000	26540000	16340000	29893000	29064000	33170000	27923000	60375000	46313000
P10853;Q8CGP2;Q8CGP1;P70696	P10853;Q8CGP2;Q8CGP1;P70696	Histone H2B type 1-F/J/L;Histone H2B type 1-P;Histone H2B type 1-K;Histone H2B type 1-A	Hist1h2bf;Hist1h2bp;Hist1h2bk;Hist1h2ba	13.936	59037000000	5621200000	6178500000	5123800000	5630000000	6408500000	50071000	6398600000	6411800000	4963800000	52395000	5833900000	6262000000	7182100	94755000	2952900000	4278600000	3510700000	3348600000	4347100000	47347000	4146600000	4155500000	2319300000	144380000	3581300000	4349700000	664840000	444700000
P10922	P10922	Histone H1.0;Histone H1.0, N-terminally processed	H1f0	20.861	178760000	9830300	13977000	1117200	3472100	2232900	1837500	4744900	1887300	33486000	14757000	14852000	24612000	29376000	22575000	5931300	6337100	1607300	1490900	1499800	1241300	1334700	2232900	13800000	5326300	6323000	9722700	16807000	11803000
P11031	P11031	Activated RNA polymerase II transcriptional coactivator p15	Sub1	14.427	11005000000	813380000	716250000	194520000	996520000	678620000	740690000	1188800000	1392100000	257990000	899610000	994620000	569380000	733360000	828810000	479840000	439800000	197770000	415850000	475160000	570160000	609320000	857190000	168180000	492020000	608930000	336640000	543480000	567630000
P11103	P11103	Poly [ADP-ribose] polymerase 1	Parp1	113.1	3586900000	275260000	190220000	75503000	311090000	235220000	185740000	220290000	310020000	221890000	314700000	271630000	242690000	341960000	390670000	162950000	151240000	94611000	131850000	177320000	161840000	131110000	174780000	151760000	157230000	173430000	165050000	251170000	290140000
P11157	P11157	Ribonucleoside-diphosphate reductase subunit M2	Rrm2	45.095	54487000	3700600	5151700	1259600	7022000	1053800	4484600	7616000	5665300	1451100	0	5976100	2395800	6253600	2456600	2857500	2299300	3369500	2316700	2501600	3627400	3062800	2401700	2662800	0	2579600	1988500	3796300	2326900
P11352	P11352	Glutathione peroxidase 1	Gpx1	22.329	154980000	13465000	12239000	15151000	15646000	4533600	4552400	16089000	14365000	18411000	10086000	2347100	10939000	5643500	11511000	6867300	6432400	11640000	6684800	6019600	5392200	8127200	6280300	9944700	6744200	3658800	5901500	5183200	14494000
P11438	P11438	Lysosome-associated membrane glycoprotein 1	Lamp1	43.865	15809000	0	0	0	0	0	3378800	0	0	3984800	8445000	0	0	0	0	0	0	0	0	0	2684600	0	0	2430000	4870000	0	0	0	0
P11440	P11440	Cyclin-dependent kinase 1	Cdk1	34.106	631050000	41104000	48700000	32166000	103690000	39469000	36438000	92528000	54928000	35072000	45388000	15477000	33346000	24201000	28548000	28048000	29804000	37990000	34124000	25922000	28288000	41706000	30514000	28137000	26856000	18763000	23682000	26085000	23399000
P11499	P11499	Heat shock protein HSP 90-beta	Hsp90ab1	83.28	32202000000	2525800000	2008000000	1977200000	3988500000	1994600000	1703400000	2667100000	2149000000	2920400000	2516200000	2027500000	2563800000	1845400000	1314800000	1430900000	1401500000	1778600000	1501200000	1477700000	1347900000	1554600000	1483700000	1611000000	1311000000	1220400000	1523700000	1661200000	1525100000
P11911	P11911	B-cell antigen receptor complex-associated protein alpha chain	Cd79a	24.583	274110000	18991000	19820000	5007400	18500000	5630100	8696400	17870000	12180000	38813000	28001000	23311000	27852000	21291000	28150000	12694000	13291000	5487500	8067100	4080600	5981100	10332000	6356400	20636000	16602000	17721000	18463000	17005000	23416000
P11983	P11983	T-complex protein 1 subunit alpha	Tcp1	60.448	1257600000	79120000	88076000	55089000	169940000	128740000	74694000	92896000	63473000	125460000	95923000	67611000	92009000	69527000	55013000	52241000	59866000	65343000	60726000	86433000	58012000	52847000	44699000	76163000	55679000	44203000	62050000	55259000	50478000
P12382	P12382	ATP-dependent 6-phosphofructokinase, liver type	Pfkl	85.359	615420000	30176000	50380000	22022000	178110000	24924000	24209000	45883000	37656000	72827000	43160000	13327000	36605000	16656000	19489000	28715000	27310000	26154000	55298000	19489000	21774000	20998000	21593000	32365000	23231000	9947900	25343000	21122000	22106000
P12787	P12787	Cytochrome c oxidase subunit 5A, mitochondrial	Cox5a	16.101	41220000	3188500	3135400	1895300	4360100	1578100	2619500	4800000	1798500	3060800	2303800	2351200	2975700	3982300	3171200	2091300	1914600	1763700	1966900	1188100	2171200	2762200	1225900	1740300	1292400	1434000	1781500	3514400	2631200
P12815	P12815	Programmed cell death protein 6	Pdcd6	21.867	53857000	3803600	2153300	3168000	5001600	2145200	1405200	5167300	10714000	4670900	3578400	3638100	3110500	2092700	3208800	2133600	3348100	3050800	2130300	1464000	2614700	2491700	5556300	2646500	1853200	1728300	1932600	2184800	2178300
P12970	P12970	60S ribosomal protein L7a	Rpl7a	29.976	6219300000	433580000	337130000	292960000	1078000000	743980000	348350000	403260000	234930000	640310000	537240000	359390000	378230000	207310000	224670000	299520000	252370000	289270000	415950000	525010000	286220000	221540000	174280000	368400000	300720000	244310000	239490000	189730000	159840000
P13020	P13020	Gelsolin	Gsn	85.941	176420000	4994200	4855800	4448000	5769700	1137300	1727400	14998000	8721700	5655200	1858100	0	116680000	2261700	3319400	6869000	10271000	12205000	6356900	4282400	5545200	18828000	12988000	6738500	3176400	0	11865000	6128500	8515600
P13373;P13372	P13373;P13372	Immunoglobulin omega chain;Immunoglobulin iota chain	Vpreb2;Vpreb1	16.052	248750000	19705000	18781000	9335300	18451000	7236400	1426700	19724000	9368700	22776000	38142000	20699000	25048000	17423000	20638000	10996000	11940000	10040000	8581200	5950700	1379600	10892000	6172200	12063000	23656000	13264000	16806000	13880000	16569000
P13439	P13439	Uridine 5-monophosphate synthase;Orotate phosphoribosyltransferase;Orotidine 5-phosphate decarboxylase	Umps	52.292	674490000	40830000	56078000	44946000	113890000	23339000	34692000	85211000	41629000	75547000	46999000	17348000	31039000	27130000	35819000	26808000	34208000	38230000	40261000	21145000	30096000	36923000	36330000	36001000	24068000	20914000	23345000	25797000	29331000
P13541	P13541	Myosin-3	Myh3	223.79	982610000	85103000	66228000	95984000	89881000	66662000	60323000	54585000	52291000	84059000	87380000	162490000	77621000	0	0	0	0	0	0	0	0	0	0	0	0	0	50012000	0	0
P13864	P13864	DNA (cytosine-5)-methyltransferase 1	Dnmt1	183.19	4306400000	336930000	303850000	118710000	375850000	224610000	243840000	313750000	281010000	315380000	336910000	394080000	399130000	321700000	340620000	192760000	194410000	112050000	165660000	177940000	175140000	168690000	155860000	196360000	178340000	241910000	258640000	290510000	256390000
P14094	P14094	Sodium/potassium-transporting ATPase subunit beta-1	Atp1b1	35.194	161610000	13536000	11357000	7248300	16134000	3759100	11743000	16092000	6260300	9857700	10739000	14986000	11049000	14396000	14450000	8036700	7397000	6793200	6717600	4352600	8909100	8897900	6482800	5992300	5888700	9417000	6695500	11318000	11081000
P14115	P14115	60S ribosomal protein L27a	Rpl27a	16.605	3209000000	221000000	237960000	148290000	448600000	352790000	133780000	319960000	97083000	183340000	282500000	290410000	268190000	93029000	132110000	133480000	125950000	169210000	189820000	265760000	174090000	113790000	94315000	167240000	169620000	124900000	130140000	118530000	94418000
P14131	P14131	40S ribosomal protein S16	Rps16	16.445	4159000000	296400000	329280000	188310000	477430000	397300000	203050000	282550000	270090000	404050000	501700000	260980000	281640000	135770000	130430000	177200000	188120000	188300000	206190000	262640000	168540000	138490000	163210000	256350000	261010000	176060000	172120000	108290000	100160000
P14148	P14148	60S ribosomal protein L7	Rpl7	31.419	8933900000	784690000	598070000	387150000	1629300000	1044200000	468740000	570680000	326150000	744930000	730340000	553620000	627160000	244500000	224310000	415500000	385480000	384780000	571780000	717040000	413190000	325070000	245820000	493280000	408110000	361710000	350540000	244360000	228980000
P14152	P14152	Malate dehydrogenase, cytoplasmic	Mdh1	36.511	652470000	44251000	50227000	19649000	55585000	33474000	41348000	31009000	45692000	60009000	39212000	52791000	51865000	81383000	45977000	30970000	28642000	27522000	21728000	21719000	33070000	24013000	26471000	33276000	24798000	36029000	35284000	53641000	44732000
P14206	P14206	40S ribosomal protein SA	Rpsa	32.838	7263200000	528950000	462850000	530800000	692030000	1303400000	430770000	716630000	343550000	510370000	320190000	434750000	403970000	292850000	292110000	333070000	313030000	518840000	286020000	910640000	330490000	361800000	212130000	353610000	210710000	294780000	252660000	252000000	262540000
P14211	P14211	Calreticulin	Calr	47.994	1882000000	151960000	139870000	59606000	171920000	65372000	122220000	148590000	68624000	154190000	130630000	147690000	158880000	189040000	173460000	84855000	86222000	68978000	65012000	57606000	93171000	75203000	52172000	88242000	67553000	113070000	116800000	153400000	137550000
P14576	P14576	Signal recognition particle 54 kDa protein	Srp54	55.72	678330000	18601000	15502000	11154000	24470000	8483400	60902000	20543000	82364000	154520000	33905000	22031000	108890000	93748000	23211000	25392000	33026000	30230000	32080000	19320000	16731000	31894000	27314000	58917000	37315000	33730000	41633000	30954000	35198000
P14602	P14602	Heat shock protein beta-1	Hspb1	23.014	47258000	1434700	0	0	0	0	472410	0	45351000	0	0	0	0	0	0	842150	0	0	0	0	543240	0	29525000	0	0	0	0	0	0
P14685	P14685	26S proteasome non-ATPase regulatory subunit 3	Psmd3	60.718	321280000	23055000	27468000	13894000	56073000	12647000	5791100	42387000	12743000	44326000	24004000	11255000	18870000	12988000	15774000	14152000	12951000	18452000	20791000	13010000	7490600	14102000	13421000	21579000	10322000	11092000	12539000	16879000	13803000
P14733	P14733	Lamin-B1	Lmnb1	66.785	10318000000	780130000	737860000	617940000	1613000000	518430000	509230000	1188700000	908170000	696710000	724070000	508410000	653210000	372940000	489570000	482660000	450060000	566940000	611710000	369110000	437690000	626830000	531370000	449620000	420690000	308330000	382950000	324160000	391730000
P14824	P14824	Annexin A6	Anxa6	75.884	207020000	17432000	10035000	12566000	38044000	9581300	14423000	26886000	6877100	8862700	12247000	9474700	14777000	13544000	12271000	9532600	9169800	13771000	11150000	9852300	13520000	12074000	5415100	7976500	4833600	7626700	9091900	9220700	10751000
P14869	P14869	60S acidic ribosomal protein P0	Rplp0	34.216	15085000000	1039500000	909860000	1119600000	1771900000	1687800000	1095700000	1685100000	887560000	1272400000	935630000	848280000	843180000	446280000	542530000	638320000	634440000	1028900000	730050000	1201600000	768940000	838430000	553850000	749290000	560650000	596360000	520050000	417970000	419590000
P15066	P15066	Transcription factor jun-D	Jund	34.904	89068000	4914000	4436500	2506100	5953400	1876900	2879700	3850100	1966000	10303000	15102000	16060000	6503500	8357600	4359400	3919900	3945100	3128400	3425500	1888800	3076500	2781900	3843800	5639600	7081800	7062600	2928500	4810800	4652600
P15105	P15105	Glutamine synthetase	Glul	42.119	1451000	0	0	0	0	0	0	0	1451000	0	0	0	0	0	0	0	0	0	0	0	0	0	948120	0	0	0	0	0	0
P15379	P15379	CD44 antigen	Cd44	85.616	384740000	29726000	30379000	13364000	17342000	22242000	23975000	28529000	5009400	14656000	36058000	62973000	45059000	20921000	34505000	19752000	19262000	12811000	7406900	17407000	19951000	14295000	5739400	8395100	25765000	40709000	26405000	17535000	23330000
P15530	P15530	B-cell antigen receptor complex-associated protein beta chain	Cd79b	25.726	50746000	1023700	4428700	0	0	0	903750	0	597970	9909000	7819400	7655700	7006300	4727300	6674500	2349300	2638300	0	0	0	1177200	0	784580	7156100	5506700	3685900	3471000	3241800	3927400
P15532	P15532	Nucleoside diphosphate kinase A	Nme1	17.208	708350000	49454000	68052000	25478000	80083000	41508000	58902000	54629000	40767000	48145000	38262000	66189000	42027000	58014000	36843000	36337000	34304000	26857000	28693000	26952000	47702000	33409000	20999000	27510000	22986000	38815000	27346000	54665000	44122000
P15702	P15702	Leukosialin	Spn	40.038	62353000	4775100	970560	2799600	5219100	2820600	6555800	8480500	5983300	3511100	2624300	8900100	3420500	3805600	2486800	2523800	2140600	3052300	1608200	2110400	2907900	4184400	3690500	1980800	2098000	3264500	2331200	3343200	1851300
P15806	P15806	Transcription factor E2-alpha	Tcf3	67.7	162800000	19524000	14030000	10633000	29366000	7686800	9806500	27871000	11149000	11537000	4025400	1901900	7128300	3974600	4164400	11594000	9765300	8919600	10358000	4888600	9113400	12587000	8393600	6972200	3663800	0	5078700	5306700	5234900
P15864;Q07133	P15864	Histone H1.2	Hist1h1c	21.266	220660000000	16224000000	17234000000	9653600000	16415000000	16181000000	9008700000	19410000000	18379000000	14976000000	16503000000	12236000000	18205000000	21026000000	15206000000	9815700000	11056000000	9588200000	7692200000	11788000000	10438000000	9233200000	10726000000	9166200000	8572200000	7695600000	11996000000	17477000000	12530000000
P16045	P16045	Galectin-1	Lgals1	14.866	930760000	79789000	76014000	74759000	138100000	76540000	34473000	87800000	95186000	60928000	48837000	33627000	49613000	30193000	44892000	36519000	38689000	86374000	50881000	39530000	47289000	46235000	45141000	35859000	22417000	24695000	26760000	21504000	30124000
P16254	P16254	Signal recognition particle 14 kDa protein;Signal recognition particle 14 kDa protein, N-terminally processed	Srp14	12.51	286700000	12681000	20359000	22010000	25099000	18084000	9426800	25915000	28949000	30846000	23641000	18517000	17297000	13704000	20171000	12246000	12580000	19774000	11087000	13824000	13745000	15415000	16106000	15842000	11450000	10332000	10079000	14685000	14725000
P16277	P16277	Tyrosine-protein kinase Blk	Blk	56.674	15146000	1755800	0	0	7991300	1011000	1135600	1972200	1280300	0	0	0	0	0	0	1198200	0	0	2585900	917220	1126500	1358300	973220	0	0	0	0	0	0
P16330	P16330	2,3-cyclic-nucleotide 3-phosphodiesterase	Cnp	47.123	122960000	7975800	6835100	2968200	31297000	9562700	8626000	6960400	2967200	4288100	14675000	4381600	13174000	5178400	4074500	5400500	6007000	3927200	8135500	6701500	6112200	6741600	4147500	4108300	6667500	4232000	5526300	4248100	4019300
P16374	P16374	Zinc finger protein 60	Zfp60	82.273	28309000	0	3299200	4238800	3686900	0	0	3425300	3511800	3669400	3003800	0	0	3474300	0	0	2314000	3219000	1974200	0	0	2149200	2383300	2338800	2057800	0	0	2680400	0
P16406	P16406	Glutamyl aminopeptidase	Enpep	107.96	1840100000	112680000	136860000	83476000	222790000	109330000	328590000	363880000	145130000	66963000	107400000	135510000	14084000	5530600	7834500	75590000	93945000	77992000	89867000	85051000	240600000	196330000	100770000	47179000	59104000	79520000	17351000	3734300	6954700
P16460	P16460	Argininosuccinate synthase	Ass1	46.584	11321000	1098200	0	738220	2672100	578740	0	0	0	1487000	2239000	1396400	0	1111600	0	708440	0	692810	1185600	452270	0	0	0	930400	1324800	911680	0	847660	0
P16546	P16546	Spectrin alpha chain, non-erythrocytic 1	Sptan1	284.59	1472300000	98116000	89446000	28074000	202610000	180460000	178140000	162980000	41066000	12738000	193740000	254890000	20494000	3237700	6299300	54413000	68892000	28973000	86623000	124030000	124330000	88665000	40092000	12156000	109530000	174400000	12716000	3269400	5067800
P16858;Q64467	P16858	Glyceraldehyde-3-phosphate dehydrogenase	Gapdh	35.81	28101000000	2067500000	1931700000	1486200000	4366300000	1234500000	1054600000	2525300000	2748300000	2761500000	2077400000	1094300000	1769600000	1481100000	1502800000	1178500000	1268400000	1372500000	1738200000	922400000	854760000	1395700000	1496200000	1610700000	1189800000	711070000	1128500000	1176000000	1202300000
P16951	P16951	Cyclic AMP-dependent transcription factor ATF-2	Atf2	52.297	75256000	4897200	5233100	825610	5033200	3878200	5765000	2677200	3618700	7034100	10832000	12074000	5233200	4195700	3958200	2989600	3513400	2824400	1611500	2420700	3027300	2932500	1976100	3020900	5684700	6544500	3990700	6192400	2502500
P23607;P17012	P23607;P17012	Zinc finger autosomal protein;Zinc finger X-chromosomal protein	Zfa;Zfx	84.657	58921000	4438000	4624100	3953400	12336000	4337100	1740300	9654200	4181400	3535000	0	2395000	5081200	0	2645700	3090600	2753500	3020400	3639200	3369400	2175700	5292400	3058300	2716600	0	2284100	2878800	0	2684000
P17047	P17047	Lysosome-associated membrane glycoprotein 2	Lamp2	45.681	186920000	13860000	11086000	4203500	16894000	8280100	13666000	18805000	5256700	16506000	16129000	11699000	13753000	19413000	17372000	7701000	8453300	7014000	6797300	6732100	9923100	9541700	4994400	9143300	8768100	7916700	10189000	14497000	12823000
P17095	P17095	High mobility group protein HMG-I/HMG-Y	Hmga1	11.614	8738900000	239550000	744820000	581850000	1061200000	259100000	241900000	1186400000	1508800000	429820000	402370000	460370000	549010000	874140000	199520000	373400000	329510000	351280000	328410000	505940000	848340000	448570000	686270000	198920000	226400000	210750000	250830000	539700000	457200000
P17156	P17156	Heat shock-related 70 kDa protein 2	Hspa2	69.641	18079000	0	0	0	4632700	0	0	2342900	0	0	0	7096400	0	0	4007600	0	0	0	0	0	0	0	0	0	0	0	0	0	3187600
P17182;P21550;P17183	P17182	Alpha-enolase	Eno1	47.14	15656000000	1030500000	1051700000	587380000	1141700000	779610000	666300000	1285000000	1166200000	1010500000	879850000	847090000	1369700000	1925300000	1914700000	627160000	654700000	638490000	447830000	543560000	488420000	647010000	634150000	546750000	495060000	592340000	856420000	1470000000	1348200000
P17225	P17225	Polypyrimidine tract-binding protein 1	Ptbp1	56.477	2582900000	177100000	176460000	124560000	422510000	156890000	178890000	304580000	220580000	208360000	176040000	99952000	128750000	99438000	108800000	98449000	109400000	107400000	177200000	116900000	124160000	147340000	123130000	109330000	97921000	80736000	92208000	94048000	83172000
P17426;P17427	P17426;P17427	AP-2 complex subunit alpha-1;AP-2 complex subunit alpha-2	Ap2a1;Ap2a2	107.66	130820000	1039600	4009200	401000	99379000	536980	713910	3890900	3641900	883360	5583300	4200500	1066100	3454100	2019300	4377900	5026400	3160900	5308500	3211100	3983100	3700900	5311800	3848400	7039100	5451800	4525200	4533000	4363900
P17433	P17433	Transcription factor PU.1	Spi1	31.349	78351000	5994000	3951500	4933500	4388600	3971800	6589200	8277700	0	5481000	6759400	6840900	7911000	5607600	7645000	4036600	3998100	4571700	3136000	3590100	5047100	4390600	0	3412500	3437400	4063200	4944200	3800500	5148900
P17439	P17439	Glucosylceramidase	Gba	57.621	395350000	40339000	29992000	40538000	38779000	38764000	28584000	28776000	34198000	42844000	37771000	0	0	34760000	0	25451000	22552000	32177000	20695000	27514000	24084000	20135000	21038000	25832000	23586000	0	0	27405000	0
P17665	P17665	Cytochrome c oxidase subunit 7C, mitochondrial	Cox7c	7.3325	116950000	7434300	10021000	4818500	0	9349700	3931700	15135000	10017000	14612000	5251700	5190700	11271000	10080000	9837400	6312700	5087100	6507800	0	6227600	6375500	7177400	4805900	7838400	6229100	4460700	6123300	7184300	5839400
P17742	P17742	Peptidyl-prolyl cis-trans isomerase A;Peptidyl-prolyl cis-trans isomerase A, N-terminally processed	Ppia	17.971	13591000000	1032200000	1043600000	841420000	928430000	784000000	804580000	1314800000	935790000	1140500000	856690000	856180000	990240000	1064200000	998690000	529830000	546990000	697350000	348180000	472630000	552650000	598850000	510140000	587700000	399780000	507310000	539090000	755580000	682090000
P17751	P17751	Triosephosphate isomerase	Tpi1	32.191	3424500000	239690000	258010000	136740000	242370000	135640000	84516000	328000000	483940000	267850000	144890000	108980000	271740000	374540000	347600000	148520000	160260000	159460000	93796000	94805000	79224000	161040000	247570000	146800000	82488000	95454000	175320000	315710000	278330000
P17809	P17809	Solute carrier family 2, facilitated glucose transporter member 1	Slc2a1	53.984	26777000	2929300	2309300	0	2375500	1385800	1989100	4153300	0	1352400	3027400	2890800	1767500	0	2596300	1831300	1524600	0	1021500	1053700	1571500	2278200	0	820090	1796000	1829000	1132400	0	2089000
Q61696;P17879	Q61696;P17879	Heat shock 70 kDa protein 1A;Heat shock 70 kDa protein 1B	Hspa1a;Hspa1b	70.078	25593000	999090	763490	0	0	0	0	0	18971000	0	1400800	407670	1814200	1237400	0	310850	279240	0	0	0	0	0	14585000	0	613640	199760	424040	401280	0
P17897	P17897	Lysozyme C-1	Lyz1	16.794	13070000	1989200	0	3030500	0	0	1991600	1178600	0	0	0	0	2546200	0	2334200	1370600	0	3321100	0	0	1441700	796780	0	0	0	0	1476800	0	1603800
P17918	P17918	Proliferating cell nuclear antigen	Pcna	28.785	6021400000	492260000	447280000	314570000	396200000	320300000	348250000	600650000	387500000	446930000	425900000	487910000	515720000	355690000	482240000	242870000	233540000	291040000	162550000	220220000	222540000	265090000	233600000	273800000	222390000	259840000	271320000	308520000	315950000
P18155	P18155	Bifunctional methylenetetrahydrofolate dehydrogenase/cyclohydrolase, mitochondrial;NAD-dependent methylenetetrahydrofolate dehydrogenase;Methenyltetrahydrofolate cyclohydrolase	Mthfd2	37.863	263370000	23871000	18385000	11484000	15622000	9236500	11891000	22248000	6876500	35480000	18465000	16539000	27383000	22029000	23862000	14103000	12410000	13574000	7972200	7231900	9962400	11082000	7006900	21613000	10743000	9803800	13359000	18909000	19025000
P18181	P18181	CD48 antigen	Cd48	27.383	541350000	41465000	30709000	13283000	48165000	13148000	31278000	38249000	20122000	46025000	97937000	89224000	46464000	12779000	12506000	21628000	17886000	13258000	18643000	11925000	23907000	20207000	11628000	23614000	46655000	45469000	24759000	11089000	12755000
P18242	P18242	Cathepsin D	Ctsd	44.953	10136000	0	0	0	0	0	0	0	10136000	0	0	0	0	0	0	0	0	0	0	0	0	0	6622700	0	0	0	0	0	0
P18572	P18572	Basigin	Bsg	42.444	437010000	30166000	32020000	17133000	40729000	15677000	35287000	49640000	28525000	18768000	21725000	23152000	38769000	48528000	36891000	18141000	19586000	16646000	14985000	14351000	24099000	20931000	15493000	14871000	16142000	19984000	20044000	33023000	29082000
P18608	P18608	Non-histone chromosomal protein HMG-14	Hmgn1	10.152	736040000	47820000	69046000	29147000	96163000	48861000	57519000	75327000	60281000	33763000	56184000	34752000	56176000	29747000	41258000	23263000	22989000	17190000	23714000	21151000	34003000	27236000	34292000	12937000	19059000	16993000	19766000	23631000	21743000
P18653;Q9WUT3;Q7TPS0;Q8C0P0;Q3U214;Q60592	P18653	Ribosomal protein S6 kinase alpha-1	Rps6ka1	81.594	66181000	2947800	2606100	4168700	31276000	2539300	3072200	8213700	5830400	0	1453500	0	826800	1816900	1430300	3012000	1358700	2654500	19172000	1439300	2052400	2474000	1801200	0	945690	0	753920	1280600	1101700
P18654	P18654	Ribosomal protein S6 kinase alpha-3	Rps6ka3	83.693	222790000	18515000	14607000	10913000	61964000	8026700	11609000	14642000	14606000	17830000	17442000	5470100	11328000	5761500	10074000	9243700	7687300	13781000	21010000	8257700	8588200	9670300	8679600	12992000	7473200	5618700	6861600	8868400	7896100
P18760;P45591	P18760	Cofilin-1	Cfl1	18.559	10731000000	836050000	763040000	643940000	907040000	679010000	552390000	916180000	835620000	1090900000	791470000	468110000	880870000	619430000	746710000	502030000	458050000	715930000	380460000	473740000	469310000	469330000	484740000	683960000	390940000	469880000	521460000	566220000	596910000
P19096	P19096	Fatty acid synthase;[Acyl-carrier-protein] S-acetyltransferase;[Acyl-carrier-protein] S-malonyltransferase;3-oxoacyl-[acyl-carrier-protein] synthase;3-oxoacyl-[acyl-carrier-protein] reductase;3-hydroxyacyl-[acyl-carrier-protein] dehydratase;Enoyl-[acyl-carrier-protein] reductase;Oleoyl-[acyl-carrier-protein] hydrolase	Fasn	272.43	1636800000	111160000	109980000	81594000	192600000	125380000	74146000	115570000	73972000	207870000	145040000	81053000	150980000	90239000	77171000	75154000	77522000	80222000	80886000	90980000	71440000	59258000	53787000	113150000	80544000	60669000	86015000	71349000	69310000
P19157;P46425	P19157;P46425	Glutathione S-transferase P 1;Glutathione S-transferase P 2	Gstp1;Gstp2	23.609	1226900000	81018000	96747000	90489000	101870000	44456000	51590000	117020000	96605000	133960000	112740000	66177000	82803000	74541000	76924000	49460000	53121000	76534000	39519000	43660000	39895000	52775000	56194000	73662000	45884000	44870000	46819000	54988000	56188000
P19253	P19253	60S ribosomal protein L13a	Rpl13a	23.464	2119000000	169920000	149260000	103200000	320860000	185060000	138820000	143420000	90013000	207220000	152770000	135820000	156120000	80185000	86374000	98708000	90245000	94894000	134420000	183170000	110000000	73158000	59565000	129000000	103250000	93762000	90523000	58548000	56369000
P19426	P19426	Negative elongation factor E	Nelfe	42.554	30424000	1446800	2371200	1767100	4909100	3227900	1081700	3438600	2958400	2858500	1418100	2174800	806030	0	1965500	0	1456400	1936500	1517400	2649000	1599100	1815600	1714600	1553900	0	0	974750	0	1230500
P19536	P19536	Cytochrome c oxidase subunit 5B, mitochondrial	Cox5b	13.813	138760000	7663000	7842700	8893700	11529000	8034700	4484400	20926000	8674500	12511000	6651600	7733700	18038000	10036000	5738600	5102200	5487100	9430400	5074600	3175200	6980100	7688100	5664700	8088200	7289700	3574800	8472100	8838300	7019300
P19783	P19783	Cytochrome c oxidase subunit 4 isoform 1, mitochondrial	Cox4i1	19.53	248740000	24447000	19258000	15618000	20095000	7606100	11293000	29999000	5098200	6470000	25531000	19292000	15008000	20397000	28629000	12947000	10200000	13954000	11153000	7343000	11132000	12319000	6390400	9049700	11200000	15643000	11898000	16003000	18539000
P19785	P19785	Estrogen receptor	Esr1	66.954	0	0	0	0	0	0	0	0	0	0	0	0	0	0	0	0	0	0	0	0	0	0	0	0	0	0	0	0	0
P19973	P19973	Lymphocyte-specific protein 1	Lsp1	36.713	112260000	9791600	7908200	2365900	13901000	6636100	7642700	13100000	5890300	5472700	3136400	9027700	11205000	7166700	9013500	5922800	5186900	5508400	4544000	5037200	5103900	7327600	5227000	3514100	2625200	4826000	5740900	6268300	6515500
P20029	P20029	78 kDa glucose-regulated protein	Hspa5	72.421	14224000000	1064000000	906240000	540620000	1007400000	554550000	664070000	962600000	867420000	1246500000	1238800000	1182100000	1272400000	1352500000	1365200000	665620000	641400000	520770000	409970000	341980000	497640000	456570000	495290000	774550000	712300000	814080000	827910000	1177300000	1117800000
P20108	P20108	Thioredoxin-dependent peroxide reductase, mitochondrial	Prdx3	28.127	155740000	6570900	13070000	9802500	11907000	6629700	10708000	11169000	8783400	11024000	9251700	13611000	11507000	13321000	18383000	5066000	8241500	8560200	4785900	5276100	8253500	6643500	4844100	7287100	5680500	8411800	6944900	13104000	14162000
P20152;P31001;P15331;P46660;P08553	P20152	Vimentin	Vim	53.687	48508000000	3492100000	3369900000	1674600000	4455700000	2756500000	4289800000	3819900000	2370700000	3733600000	4941700000	6666100000	4486900000	985660000	1464800000	2154300000	2126800000	1611500000	1807400000	2000400000	3463700000	2066400000	1321300000	2108300000	2737300000	3914900000	2941800000	851880000	1124500000
P20293	P20293	Brachyury protein	T	47.44	2701700000	335210000	0	274310000	715900000	267940000	400330000	0	184000000	0	524030000	0	0	0	0	196280000	0	242350000	320880000	212350000	329680000	0	125270000	0	313220000	0	0	0	0
P20444	P20444	Protein kinase C alpha type	Prkca	76.851	23952000	0	1346200	940390	8784800	1591000	1459900	3104600	998660	3756000	1312400	0	658170	0	0	0	1092000	1120100	3269900	1274000	1406100	1185500	958240	1816300	1004900	0	718950	0	0
P20664	P20664	DNA primase small subunit	Prim1	49.295	77794000	8563900	10200000	3598800	7738700	14594000	4248400	4850700	2374300	1789600	0	0	7901900	5805200	6129200	3930300	8644000	5671300	2774100	4891200	4085300	2176300	3236300	3835800	0	0	7147100	3302400	4137300
P20764	P20764	Immunoglobulin lambda-like polypeptide 1	Igll1	22.772	301260000	21598000	26907000	14739000	38410000	13237000	15347000	38458000	13932000	20921000	22661000	20072000	23676000	17384000	13914000	15276000	15037000	15889000	17072000	10081000	16888000	16889000	8544000	10577000	11161000	10760000	15903000	15392000	15583000
P21107	P21107	Tropomyosin alpha-3 chain	Tpm3	32.994	8142300000	652560000	623610000	297690000	654970000	479520000	677120000	817140000	325120000	325980000	1013300000	1280300000	679480000	94122000	221300000	386030000	407480000	336750000	314340000	338620000	538430000	395940000	220280000	287460000	531630000	783610000	367170000	171980000	179420000
P21619	P21619	Lamin-B2	Lmnb2	67.317	350670000	30074000	19210000	16003000	49145000	14257000	10792000	32576000	32535000	14922000	36158000	20680000	22002000	28090000	24227000	17286000	16337000	16876000	17483000	11021000	12159000	18444000	20760000	12823000	15215000	9552300	15589000	18160000	26237000
P21855	P21855	B-cell differentiation antigen CD72	Cd72	40.347	0	0	0	0	0	0	0	0	0	0	0	0	0	0	0	0	0	0	0	0	0	0	0	0	0	0	0	0	0
P21956	P21956	Lactadherin	Mfge8	51.24	441080000	23077000	30091000	11366000	58477000	7759100	22619000	42700000	40416000	45339000	68322000	48406000	24782000	5973000	11750000	17838000	18874000	16643000	20918000	10807000	22618000	19080000	21665000	22164000	32171000	30169000	16091000	10202000	13984000
P21958	P21958	Antigen peptide transporter 1	Tap1	78.863	128150000	8831400	10838000	2541400	21388000	5202400	5540200	5455000	2267700	14630000	20850000	3917200	8650200	8510700	9525100	5679600	7066800	2670500	8503000	4759600	4104500	3913100	2095500	8243000	8858400	3512700	4785300	7542100	9462300
P22561	P22561	Wilms tumor protein homolog	Wt1	49.246	21813000	0	0	1939300	3213700	1345500	1699000	0	1961700	2394600	1430800	2432900	2886500	2508700	0	0	0	1713900	1411800	1248300	1429900	0	1393400	1487200	1117900	1531300	1678400	1792900	0
P23116	P23116	Eukaryotic translation initiation factor 3 subunit A	Eif3a	161.93	309730000	20452000	15243000	17407000	38648000	26116000	13734000	25148000	24575000	32434000	32531000	17307000	22870000	9599700	13662000	14326000	11233000	17226000	13305000	21045000	10972000	13967000	15582000	16455000	13901000	14144000	14502000	12198000	12330000
P23198	P23198	Chromobox protein homolog 3	Cbx3	20.855	7041300000	467490000	518870000	436310000	632830000	436240000	399960000	559430000	506270000	494500000	570170000	368570000	525920000	548840000	575860000	298650000	324490000	433060000	256560000	354720000	326720000	298650000	317290000	320630000	307050000	249790000	315760000	428910000	441000000
P23475	P23475	X-ray repair cross-complementing protein 6	Xrcc6	69.483	64136000	4181300	2184800	4631900	20149000	4928100	5027500	8176300	3912100	3615400	3111500	1789300	1793300	0	635800	2262300	2840800	3005300	7435500	3257400	4088800	3840700	2809300	2480800	2024500	2774500	1408700	0	823980
P23492	P23492	Purine nucleoside phosphorylase	Pnp	32.277	2551700000	176820000	207700000	98131000	202820000	106890000	129730000	255700000	115300000	187360000	154620000	153280000	176860000	289070000	297450000	114210000	126250000	97468000	89750000	92937000	117950000	143090000	83182000	110490000	90564000	113700000	108680000	236630000	207250000
P23506	P23506	Protein-L-isoaspartate(D-aspartate) O-methyltransferase	Pcmt1	24.634	24825000	2453200	0	3302800	1932600	1394300	3277700	1860500	0	3104100	0	1886400	1711000	2245000	1657100	1825600	0	1895700	989190	1261800	1770000	1214800	0	2250300	0	1510500	1304800	2247800	1519900
P23611	P23611	Interferon regulatory factor 8	Irf8	48.237	9303100	917990	0	1970600	1988100	0	0	2456200	0	1109300	860900	0	0	0	0	702050	0	1297200	856840	0	0	1668100	0	760050	651120	0	0	0	0
P23950	P23950	Zinc finger protein 36, C3H1 type-like 1	Zfp36l1	36.384	50808000	2944300	3323500	3431400	12770000	6023000	2044300	9014700	2121800	3400400	2710400	1590700	1433500	0	0	2418600	2150200	3649600	5069600	4581600	2216700	2871800	1501600	1954900	1619700	1617200	1521500	0	0
P24270;Q8BI29	P24270	Catalase	Cat	59.795	1195300000	69236000	78132000	33743000	94293000	48257000	45424000	77162000	62536000	93986000	120300000	105220000	134180000	115840000	117010000	58307000	50230000	43704000	36363000	34185000	43789000	36014000	60079000	53697000	64814000	58519000	84322000	81845000	85956000
P24288	P24288	Branched-chain-amino-acid aminotransferase, cytosolic	Bcat1	42.791	65125000	4819800	4067400	4046200	8735500	3531900	3528100	5198000	3887100	6530700	3328400	4869600	3472400	4968900	4140900	3154800	2811400	4212500	2158000	2811500	2918300	2985200	2644200	4146200	1998300	3225800	2329200	4376100	3428900
P24369	P24369	Peptidyl-prolyl cis-trans isomerase B	Ppib	23.713	335380000	23211000	24711000	14620000	28668000	14645000	20781000	36834000	17959000	19302000	30867000	23032000	22609000	23012000	35130000	16266000	16469000	14390000	12125000	10183000	16356000	14808000	10691000	14913000	13470000	18018000	16755000	24115000	21705000
P24452	P24452	Macrophage-capping protein	Capg	39.24	18341000	1198200	1697900	1168900	1960500	1015400	0	1929800	1265700	2001800	1603000	1192000	979400	1188100	1140100	785350	1062600	1091800	872740	803330	0	1017900	851360	1256600	915670	789380	687650	974910	902550
P24527	P24527	Leukotriene A-4 hydrolase	Lta4h	69.05	25746000	0	1882600	0	0	1704400	1755200	4711300	4041200	1858400	0	0	1867400	3254100	4671300	0	1704800	0	0	1740800	2305600	1858700	2477900	1623300	0	0	2013700	1964400	2302900
P24547	P24547	Inosine-5-monophosphate dehydrogenase 2	Impdh2	55.814	2439500000	144490000	162020000	167030000	238880000	98955000	78050000	325250000	304290000	213640000	144750000	100710000	166750000	132430000	162260000	103490000	109110000	161250000	106590000	87426000	74283000	152910000	177640000	113930000	83541000	66513000	92812000	110520000	121580000
P24668	P24668	Cation-dependent mannose-6-phosphate receptor	M6pr	31.172	30511000	1099300	886790	993240	0	0	2476500	3897000	0	2900200	1060900	1608600	2985000	6985200	5618100	1480000	1423300	1114500	0	0	1554900	1618200	0	1232800	1364400	2833700	1634500	4134100	3705100
P24788;Q64434	P24788	Cyclin-dependent kinase 11B	Cdk11b	91.512	232700000	14933000	12506000	14137000	41674000	17102000	9026900	28630000	30850000	17803000	20602000	6651000	10739000	2593100	5451700	6417900	11432000	13006000	18418000	8400600	7774000	14230000	20771000	11591000	10871000	5177900	4489100	3258100	5132600
P25206	P25206	DNA replication licensing factor MCM3	Mcm3	91.545	5038700000	368230000	343720000	303900000	852630000	226370000	242660000	757470000	571200000	416020000	325470000	138700000	198620000	127420000	166330000	225460000	219340000	287450000	328110000	173440000	210590000	338570000	300480000	247520000	187800000	117230000	134510000	137560000	153550000
P25425;P31362;Q00196	P25425;P31362;Q00196	POU domain, class 2, transcription factor 1;POU domain, class 2, transcription factor 3;POU domain, class 2, transcription factor 2	Pou2f1;Pou2f3;Pou2f2	79.546	65215000	6487300	701690	1011700	10889000	828320	5380000	12788000	7151800	3157100	6265500	1073300	3853500	1844600	3782600	2886500	2003400	3359700	4393000	2458600	2299300	5056400	3670700	3495200	2083700	1931500	1663100	2253000	2619900
P25444	P25444	40S ribosomal protein S2	Rps2	31.231	5478400000	440870000	401420000	306930000	807690000	469100000	271460000	321210000	225220000	560450000	498240000	394660000	388990000	207710000	184470000	251810000	221170000	279980000	332920000	381110000	235020000	178690000	140400000	383200000	296440000	264260000	238920000	168020000	137910000
P25801	P25801	Rhombotin-2	Lmo2	18.34	78826000	12057000	0	8306500	26527000	0	3541900	12143000	0	0	0	0	5566300	5960900	4722000	7659700	0	8393100	11591000	0	2803500	6768600	0	0	0	0	3623800	4621900	3794900
P25911	P25911	Tyrosine-protein kinase Lyn	Lyn	58.812	536320000	47194000	33025000	10229000	52116000	27103000	24111000	31153000	15522000	44264000	87499000	96109000	43069000	14831000	10097000	22093000	27098000	11336000	25194000	19067000	23484000	15820000	8408400	22136000	43127000	40203000	27794000	20717000	16410000
P25918	P25918	B-lymphocyte antigen CD19	Cd19	60.148	14417000	0	0	0	0	939170	1086700	1547400	0	1912400	2490100	2895500	1687300	1858000	0	0	0	0	0	887090	972700	967170	0	1130500	1254400	1420900	1091500	1814400	0
P25976	P25976	Nucleolar transcription factor 1	Ubtf	89.508	8307100000	578460000	609380000	255320000	896640000	648620000	692250000	579330000	423890000	792930000	670580000	787330000	610520000	370870000	390960000	365130000	351740000	281350000	325860000	410130000	514880000	279900000	277910000	441430000	347500000	478740000	333770000	303690000	312740000
P26039	P26039	Talin-1	Tln1	269.82	1681100000	118770000	126290000	97607000	172190000	135420000	72505000	151190000	106160000	126910000	170950000	104420000	131060000	73632000	93975000	76038000	78134000	97660000	73121000	102350000	69702000	76310000	74324000	74358000	85553000	74164000	77591000	67563000	66019000
P26040	P26040	Ezrin	Ezr	69.406	1256000000	94647000	79881000	58224000	139850000	86017000	70019000	125960000	81354000	48695000	82817000	77897000	86285000	102180000	122170000	55196000	52385000	52547000	53959000	51398000	69922000	67923000	38873000	38552000	37996000	50231000	48617000	94421000	82462000
P26041	P26041	Moesin	Msn	67.766	2327300000	132190000	176020000	58484000	231770000	127070000	119770000	205130000	102930000	129860000	171150000	248550000	187990000	227220000	209220000	100680000	100370000	71727000	95090000	91772000	97726000	93925000	68809000	79765000	97879000	137850000	120640000	168430000	154380000
P26043	P26043	Radixin	Rdx	68.542	89519000	6470500	7136500	3595700	8970600	4504100	7116900	4182200	1741900	4107300	6972000	11645000	7134900	10458000	5483900	3930600	4843200	3491700	3580500	3587100	4613300	3501100	3349800	4016100	3075200	5656200	3961800	7775400	5183700
P26323	P26323	Friend leukemia integration 1 transcription factor	Fli1	51.001	24524000	3419500	3688000	0	0	0	1763100	3195100	6139900	3840700	2477500	0	0	0	0	3011200	1802000	0	0	0	0	3774700	1785100	0	0	0	0	0	0
P26350	P26350	Prothymosin alpha;Prothymosin alpha, N-terminally processed;Thymosin alpha	Ptma	12.254	1971000000	144350000	168380000	70852000	173740000	108030000	83385000	176570000	50538000	112650000	161410000	156220000	163470000	189700000	211670000	85232000	99356000	70977000	70795000	78253000	114210000	90139000	61694000	64135000	82407000	105380000	95665000	149000000	155920000
P26369	P26369	Splicing factor U2AF 65 kDa subunit	U2af2	53.516	1400400000	102430000	101700000	90758000	180620000	164640000	66557000	155120000	104590000	119640000	116810000	50425000	73029000	38647000	35423000	59474000	64530000	86109000	72924000	111200000	62915000	78304000	69670000	80301000	62926000	40357000	49721000	37731000	37634000
P26443	P26443	Glutamate dehydrogenase 1, mitochondrial	Glud1	61.336	236520000	14225000	19065000	4822800	20479000	10749000	13975000	13662000	7593500	26557000	20267000	19546000	20838000	22479000	22261000	11698000	11651000	8117400	9331100	6917200	9665200	7634100	8129200	14268000	11133000	10986000	15825000	16704000	15509000
P26516	P26516	26S proteasome non-ATPase regulatory subunit 7	Psmd7	36.539	1087200000	75069000	62262000	93219000	136470000	49200000	49566000	136590000	98029000	90941000	52156000	59503000	75081000	50188000	58957000	46255000	49956000	90292000	52614000	42832000	37113000	70811000	65261000	60605000	39906000	32960000	45254000	43082000	41355000
P26638	P26638	Serine--tRNA ligase, cytoplasmic	Sars	58.388	534340000	38649000	35239000	36273000	41343000	32762000	16693000	36665000	30900000	56661000	52496000	28897000	41617000	41777000	44369000	25417000	23196000	37736000	17151000	26298000	15366000	18020000	21286000	35173000	25071000	22653000	25761000	32977000	35130000
P26645	P26645	Myristoylated alanine-rich C-kinase substrate	Marcks	29.661	67131000	4604200	5796700	1534600	6953300	4336300	3810400	5138500	1722700	3410900	3860500	5506300	7061600	5067700	8327000	3721100	3017600	3288200	2218700	2456700	3539900	3409400	2674500	2165500	2438100	2388600	3536700	4788200	5214800
P26883	P26883	Peptidyl-prolyl cis-trans isomerase FKBP1A	Fkbp1a	11.922	134720000	10784000	9989300	3893300	8214400	4483500	8617200	12019000	5228100	7754000	7562500	11110000	11426000	17554000	16087000	6658800	6566200	4751200	4335000	4183500	6167200	6567600	3364300	4795900	4319900	6458200	7251600	14499000	12427000
P27048;P63163	P27048;P63163	Small nuclear ribonucleoprotein-associated protein B;Small nuclear ribonucleoprotein-associated protein N	Snrpb;Snrpn	23.656	504770000	38903000	38785000	27086000	44439000	36815000	25946000	58796000	40489000	32166000	36927000	31059000	34592000	25504000	33263000	26024000	25393000	28184000	19173000	29155000	22228000	31224000	27925000	18375000	23683000	20850000	19767000	19066000	24114000
P27548	P27548	CD40 ligand;CD40 ligand, membrane form;CD40 ligand, soluble form	Cd40lg	29.369	8187300	0	0	0	0	0	0	0	8187300	0	0	0	0	0	0	0	0	0	0	0	0	0	5349700	0	0	0	0	0	0
P27601	P27601	Guanine nucleotide-binding protein subunit alpha-13	Gna13	44.054	45693000	766290	2873300	2620900	7166500	1752900	1407400	4821100	4478000	6344900	3059300	3518700	2595500	2552300	1735900	0	1655200	1991200	3617800	1551500	1354500	2965400	4608700	2551000	1906700	1471100	1831600	1665100	1586500
P27641	P27641	X-ray repair cross-complementing protein 5	Xrcc5	83.056	29367000	0	1606100	1969500	4467200	1601600	1384600	1649400	2015600	3953400	4476600	3948700	1142600	0	1151500	0	1234200	1955400	2601400	1369200	1263400	1095700	1773500	2096300	1633900	1617700	934760	0	1101100
P27659	P27659	60S ribosomal protein L3	Rpl3	46.109	9548500000	663310000	661490000	416520000	1450000000	1111200000	495680000	704600000	419110000	911680000	750460000	591820000	673700000	327540000	371510000	404800000	414810000	415480000	561920000	753710000	434110000	348250000	250100000	511120000	423630000	353600000	379070000	284190000	269900000
P27661	P27661	Histone H2AX	H2afx	15.142	23781000000	1396500000	1863900000	470480000	813890000	2197200000	544400000	892210000	2628900000	1797700000	2129200000	1924900000	2401000000	2640300000	2080300000	859680000	1083100000	663910000	612290000	1696700000	202200000	994240000	1644400000	879990000	1063300000	1193100000	1341500000	2297800000	1514500000
P27773	P27773	Protein disulfide-isomerase A3	Pdia3	56.678	2853300000	221350000	209350000	99225000	187430000	90388000	128330000	184050000	84898000	252150000	187630000	272310000	309790000	308370000	318050000	135960000	129430000	99471000	84535000	76441000	109550000	102240000	58157000	152690000	125600000	179090000	184890000	260030000	237110000
P27782;Q00417;Q924A0;Q9Z1J1	P27782	Lymphoid enhancer-binding factor 1	Lef1	44.058	1250300000	116780000	87019000	49471000	158300000	70228000	58998000	125800000	83822000	97193000	81303000	110140000	112790000	46815000	51610000	58219000	56275000	47218000	57220000	48662000	61876000	55679000	51962000	59100000	50348000	71212000	49796000	39547000	37235000
P27870;Q9R0C8	P27870	Proto-oncogene vav	Vav1	98.136	554240000	42188000	44071000	29126000	148310000	44376000	16727000	48128000	27422000	57897000	28915000	11470000	24160000	12179000	19268000	24666000	23906000	27500000	57292000	27699000	20969000	23565000	18493000	28483000	20188000	14859000	18863000	16209000	18517000
P28033	P28033	CCAAT/enhancer-binding protein beta	Cebpb	31.445	72334000	9757200	2620400	0	0	0	0	0	0	1088300	6602800	3381500	12307000	17899000	18678000	4134100	3554000	0	0	0	0	0	0	1355700	3992200	2297000	8325600	14610000	14156000
P28063	P28063	Proteasome subunit beta type-8	Psmb8	30.26	69214000	0	3885300	1812500	4111000	2305000	2672600	6597300	2016800	4242000	6255600	4299700	9216800	11111000	10688000	0	3957400	2780700	2727300	2703800	3257700	2603300	2021700	3968600	2778200	4197200	4103300	6354900	6328300
P28076	P28076	Proteasome subunit beta type-9	Psmb9	23.396	37764000	2020200	1927300	1133000	1649200	919550	1326800	3933200	1100500	3318600	5065800	2987400	1532500	6050800	4799400	1595900	1601800	1507200	1195800	1187400	1453900	1939000	1200800	1249700	2435700	1952300	1407100	3303400	3781500
P28352	P28352	DNA-(apurinic or apyrimidinic site) lyase;DNA-(apurinic or apyrimidinic site) lyase, mitochondrial	Apex1	35.49	524080000	39018000	39481000	30288000	33448000	39766000	38809000	43657000	28088000	27727000	28103000	49152000	48085000	37962000	40500000	26689000	25729000	31299000	23353000	27489000	28850000	26054000	23018000	16945000	17984000	28020000	23438000	28622000	28940000
P28474	P28474	Alcohol dehydrogenase class-3	Adh5	39.547	164740000	7020800	9734100	12959000	16150000	16261000	5255700	13424000	6849100	11068000	13847000	3418200	18468000	16361000	13925000	5884800	6578900	11434000	7075600	10194000	7399100	6937400	5940200	6566700	7908000	3835500	10666000	11609000	11007000
P28574	P28574	Protein max	Max	18.197	31046000	3843200	1426500	0	1738800	1581500	1604800	2964000	0	2250100	4293200	5437600	2079000	2070200	1757500	1383600	1539500	0	1320000	1811900	1877000	842520	0	1461700	1497400	2043000	1939700	2319300	1995700
P28650	P28650	Adenylosuccinate synthetase isozyme 1	Adssl1	50.254	12973000	1103200	2224000	0	0	1826600	922320	0	0	2460900	0	0	0	4435700	0	742320	1083100	0	0	1053400	763000	0	0	1091900	0	0	0	4819200	0
P28656	P28656	Nucleosome assembly protein 1-like 1	Nap1l1	45.345	3704800000	248660000	269920000	302940000	315690000	334840000	195830000	377390000	303770000	264400000	224900000	203900000	234650000	204910000	222970000	142470000	150620000	225670000	124370000	205850000	142450000	180450000	154450000	134180000	123020000	117760000	131620000	167900000	173730000
P28658	P28658	Ataxin-10	Atxn10	53.706	374050000	28578000	26690000	27515000	53726000	17537000	24402000	57362000	34876000	22445000	20662000	10841000	19276000	14494000	15647000	17391000	15851000	25314000	25882000	17391000	20486000	25510000	20901000	15528000	11831000	8816300	12665000	12168000	13558000
P28659	P28659	CUGBP Elav-like family member 1	Celf1	52.107	53978000	0	9828600	0	20747000	3006500	1904300	6322000	4280500	0	0	3093100	0	1623400	3173300	0	4117700	0	5545300	2274800	2214700	5125700	3695500	0	0	2757300	0	2018400	3709600
P28667	P28667	MARCKS-related protein	Marcksl1	20.165	61830000	6332000	4410700	3674100	12663000	9556000	7699300	12317000	2719300	658440	0	0	666490	1133200	0	3296700	2746200	3374700	5107200	6900300	5854400	6027300	3354300	666370	0	0	707900	1809800	0
P28740	P28740	Kinesin-like protein KIF2A	Kif2a	79.755	361550000	29020000	31955000	8848600	65948000	12572000	15391000	27915000	30160000	32432000	40190000	16824000	16922000	18046000	15321000	16876000	16621000	12886000	29639000	11325000	14476000	14395000	17130000	16047000	16894000	14682000	15040000	15785000	13997000
P28843	P28843	Dipeptidyl peptidase 4;Dipeptidyl peptidase 4 membrane form;Dipeptidyl peptidase 4 soluble form	Dpp4	87.436	655830000	42543000	49587000	28599000	99266000	26968000	69215000	128850000	50393000	14810000	43877000	38549000	35352000	14050000	13767000	29747000	30635000	29457000	38398000	22278000	52029000	68192000	32854000	12615000	21620000	24346000	24123000	14051000	13348000
P28867	P28867	Protein kinase C delta type;Protein kinase C delta type regulatory subunit;Protein kinase C delta type catalytic subunit	Prkcd	77.546	50241000	2657200	2428200	1693900	14417000	3554600	3334900	6294900	1262900	6568900	3962800	1274900	1296800	1494900	0	2241300	2240600	3266400	4005700	1875400	2288200	2805500	1591300	2463800	1686200	1564400	1611200	2438600	0
P29341	P29341	Polyadenylate-binding protein 1	Pabpc1	70.67	12585000000	962300000	889500000	503980000	1439200000	1172800000	836860000	1328500000	885630000	934220000	951960000	862990000	671350000	572170000	573520000	580980000	594190000	481950000	619100000	914910000	628470000	633710000	552880000	539810000	555880000	589210000	502720000	452620000	447660000
P29351	P29351	Tyrosine-protein phosphatase non-receptor type 6	Ptpn6	67.558	740870000	42876000	45723000	51899000	85201000	58625000	31180000	48366000	58713000	99989000	53756000	37127000	48636000	26388000	52387000	30534000	35200000	46571000	37626000	41167000	25093000	29611000	39541000	54182000	28950000	32486000	31523000	28301000	30843000
P29387	P29387	Guanine nucleotide-binding protein subunit beta-4	Gnb4	37.379	16701000	0	0	0	0	0	3129800	3849800	1346400	4470100	1759600	2145300	0	0	0	0	0	0	0	0	2486800	2123700	0	2725900	0	0	0	0	0
P29391;P49945	P29391;P49945	Ferritin light chain 1;Ferritin light chain 2	Ftl1;Ftl2	20.802	609500000	40704000	39130000	29167000	59186000	31233000	50601000	49744000	24222000	62152000	85917000	36923000	35768000	35499000	29255000	29955000	29539000	25619000	22305000	28661000	35697000	25528000	18358000	36174000	37372000	27583000	29131000	29515000	25537000
P29595	P29595	NEDD8	Nedd8	8.9723	0	0	0	0	0	0	0	0	0	0	0	0	0	0	0	0	0	0	0	0	0	0	0	0	0	0	0	0	0
P29758	P29758	Ornithine aminotransferase, mitochondrial	Oat	48.354	136430000	4101900	14057000	1533400	6932200	1533000	6194500	10334000	7196400	14636000	9317100	10088000	19310000	18979000	12222000	5737500	7260300	5176700	5608900	4175700	5188200	4877900	3978000	8596200	4110000	5837500	8581000	12690000	10057000
P30285;Q3V3A1;Q04899;O35495;Q04735;Q8K0D0;Q14AX6;Q69ZA1	P30285	Cyclin-dependent kinase 4	Cdk4	33.75	108950000	3099100	8680300	8116500	20334000	5761900	4963900	18736000	11040000	10784000	8649700	5628900	3159600	0	0	5209400	4844900	7766500	7450200	4178600	4075700	8797300	7192800	6479700	3713100	5097000	2897100	0	0
P30416	P30416	Peptidyl-prolyl cis-trans isomerase FKBP4;Peptidyl-prolyl cis-trans isomerase FKBP4, N-terminally processed	Fkbp4	51.572	958500000	71523000	62504000	45642000	59784000	67104000	38283000	89199000	61926000	89428000	65257000	63239000	71403000	90263000	82944000	41230000	43802000	52023000	29306000	49152000	40647000	47128000	42201000	47287000	39708000	40889000	50996000	63282000	59876000
P30658	P30658	Chromobox protein homolog 2	Cbx2	54.917	14332000	1547600	1706300	0	3352300	1982100	1462800	1783700	0	0	1681500	0	0	0	815400	969220	1072700	0	1264400	1613100	0	1047300	0	0	967010	0	0	0	739570
P30681	P30681	High mobility group protein B2	Hmgb2	24.162	3266200000	265750000	212120000	125650000	245980000	174080000	237840000	248960000	172340000	276220000	260290000	315430000	254300000	180730000	296540000	133960000	122980000	106980000	88478000	123260000	165390000	122480000	95947000	127140000	127580000	183340000	150270000	210730000	200060000
P31230	P31230	Aminoacyl tRNA synthase complex-interacting multifunctional protein 1;Endothelial monocyte-activating polypeptide 2	Aimp1	33.997	981860000	71478000	66879000	46289000	83147000	45751000	60900000	89040000	108100000	65561000	79985000	55343000	71337000	62951000	75094000	38814000	42223000	39181000	32744000	32620000	46165000	44565000	64399000	42006000	45370000	37145000	41151000	55382000	58816000
P31750	P31750	RAC-alpha serine/threonine-protein kinase	Akt1	55.707	23521000	1782800	0	0	6982900	0	816260	4533500	3274100	1550600	1414800	757880	2407900	0	0	1729600	0	0	2725600	0	964830	1889200	1383000	1304500	1259000	875450	1093400	0	0
P31786	P31786	Acyl-CoA-binding protein	Dbi	10	201180000	15007000	19279000	8370000	20212000	11173000	8769300	11711000	5905300	17714000	9769100	14249000	14241000	26014000	18769000	11699000	10070000	6198800	6601700	4797900	8639000	8010200	4784300	13394000	6985100	11242000	11377000	14481000	18510000
P31938	P31938	Dual specificity mitogen-activated protein kinase kinase 1	Map2k1	43.474	58884000	5185900	5180500	4270200	4271000	1609800	629180	6924100	5817200	7295900	3236400	1856600	5263600	3585300	3758500	1992800	2263200	2890400	2236800	1526600	1117200	2612500	2768600	2922200	1350200	1498800	2363600	2200600	3025300
P32020	P32020	Non-specific lipid-transfer protein	Scp2	59.125	89896000	6086400	6897600	5808700	4731800	5181500	6244100	9883100	5388600	9891700	9382500	7418000	6698900	3060300	3222900	4292500	4804200	4684100	3536300	4161000	3844000	4422200	3711000	4805900	4462200	3817800	4633800	4183500	4430100
P32067	P32067	Lupus La protein homolog	Ssb	47.756	1886600000	140400000	153600000	109270000	210850000	217010000	79654000	179430000	149050000	165070000	110380000	78254000	99238000	89593000	104770000	70806000	82707000	97854000	87802000	129030000	79714000	123850000	102850000	88473000	64482000	50012000	69270000	91356000	71089000
P32233	P32233	Developmentally-regulated GTP-binding protein 1	Drg1	40.512	69889000	6253000	1653200	6246200	8395300	8875400	5417900	7704100	6208900	5684400	1879300	1329800	5746300	4495300	0	3263900	4079500	3922500	3142400	5202000	3840400	3277700	3691600	2995300	4053600	3581800	2789100	3365100	0
P32883;Q61411	P32883;Q61411	GTPase KRas;GTPase KRas, N-terminally processed;GTPase HRas;GTPase HRas, N-terminally processed	Kras;Hras	21.656	133920000	11238000	9290000	5997400	16904000	2664200	7476200	15645000	11237000	9570500	12779000	7108200	10503000	6556800	6948600	6429900	4774100	7016200	4917700	6195800	5246600	9324200	5316100	5615200	8289600	5705800	5807500	5179800	6242100
P32921	P32921	Tryptophan--tRNA ligase, cytoplasmic;T1-TrpRS;T2-TrpRS	Wars	54.357	346730000	16551000	24275000	16292000	54237000	17707000	14140000	30110000	14600000	37872000	31217000	14413000	24157000	28001000	23155000	14187000	15517000	17097000	16535000	16982000	13466000	13164000	12677000	20499000	19271000	13045000	15305000	20148000	15559000
P33174;P28741	P33174	Chromosome-associated kinesin KIF4	Kif4	139.52	6720600000	502590000	509570000	299240000	602310000	456870000	480910000	619210000	425760000	354170000	597770000	577940000	532770000	330040000	431470000	234790000	232100000	171450000	269750000	199790000	283100000	285780000	324870000	175060000	257840000	252170000	242220000	287730000	242570000
P33215	P33215	Protein NEDD1	Nedd1	71.292	105040000	7460900	7172700	475610	10755000	5816400	7074400	11676000	6079000	3942500	14319000	12404000	4599300	5910700	7355400	4065700	5346000	2581400	4514000	4106200	5380400	5079700	4940300	2843800	6505400	6495600	6001400	4211500	5357700
P33609	P33609	DNA polymerase alpha catalytic subunit	Pola1	167.34	17230000	0	0	0	11465000	4269700	0	0	1494600	0	0	0	0	0	0	0	0	0	3680700	3885200	0	0	1633500	0	0	0	0	0	0
P33610	P33610	DNA primase large subunit	Prim2	58.408	35342000	1874400	3624000	651750	1443500	1781500	0	5878100	6482000	4156300	2247600	0	2658800	1658300	2885500	1509700	1841500	2039300	2184800	1235300	0	2195600	3098100	1656400	1929400	0	1413000	1564500	2275000
P33611	P33611	DNA polymerase alpha subunit B	Pola2	66.213	85493000	4765300	6366800	2921200	11523000	5309500	3325200	10779000	8808700	8888900	5768200	4270300	5086300	1788400	5891600	4417700	3485200	4310400	4810300	3922700	3024400	5816900	5624800	4047300	3226400	2696000	3118600	2740500	3230500
P34022	P34022	Ran-specific GTPase-activating protein	Ranbp1	23.596	1320800000	111490000	99949000	70736000	118270000	59454000	78958000	131770000	123580000	113650000	83331000	35921000	124100000	59504000	110130000	60789000	62020000	84527000	48015000	50481000	74556000	65717000	72328000	63007000	45463000	40829000	61449000	73080000	71077000
P34884	P34884	Macrophage migration inhibitory factor	Mif	12.504	2144300000	160770000	131190000	123350000	140560000	85324000	79665000	196560000	126470000	192130000	107770000	186330000	175110000	233230000	205880000	94303000	85821000	120720000	59448000	65733000	83398000	103770000	78969000	113970000	75669000	106980000	112700000	193570000	168630000
P35123	P35123	Ubiquitin carboxyl-terminal hydrolase 4	Usp4	108.34	62571000	2245700	3846700	2709800	24182000	1585800	1742000	6130400	3963300	5687800	5400400	1057500	2069200	1118100	832700	1483400	2249900	2353800	9394900	1323400	2162600	4214500	2448900	3740100	2185700	850850	1420900	1228200	840810
P35278;Q9CQD1;P61021	P35278	Ras-related protein Rab-5C	Rab5c	23.412	299210000	17736000	22074000	18110000	24060000	15307000	15159000	24134000	16749000	33799000	28169000	23160000	25070000	16195000	19488000	13854000	13521000	16711000	10319000	11245000	11998000	12156000	10564000	20390000	16251000	13945000	16373000	16493000	15453000
P35279;P61294;Q8BHD0	P35279;P61294;Q8BHD0	Ras-related protein Rab-6A;Ras-related protein Rab-6B;Ras-related protein Rab-39A	Rab6a;Rab6b;Rab39a	23.59	157480000	1073400	19145000	1113400	24831000	12464000	1354300	1692100	18609000	22091000	18491000	11521000	1609700	10333000	13153000	6515300	7658400	9484700	5753900	6199200	9244600	7455700	7909200	8762800	5406600	4768300	8992800	5685800	6805100
P35282	P35282	Ras-related protein Rab-21	Rab21	24.106	7166500	1030800	0	0	0	0	0	1137800	0	1593400	909030	0	1229300	1266100	0	696810	0	0	0	0	0	682120	0	964780	520480	0	796550	974080	0
P35293	P35293	Ras-related protein Rab-18	Rab18	23.035	123720000	11500000	11058000	9963400	19896000	3652700	4340400	10694000	8924200	14710000	7397400	3355900	4985700	3666300	9575100	6810900	5881000	7844100	7188200	4551600	5596800	6300400	5218500	6365300	5822500	3556000	5340700	4722100	5214900
P35459	P35459	Lymphocyte antigen 6D	Ly6d	13.395	16608000	0	0	0	9235700	0	0	0	0	3727600	3644700	0	0	0	0	0	0	0	2660100	0	0	0	0	1521800	1490500	0	0	0	0
P35486	P35486	Pyruvate dehydrogenase E1 component subunit alpha, somatic form, mitochondrial	Pdha1	43.231	140600000	12661000	13988000	8872700	16046000	5320300	6206300	10322000	1168200	17856000	12119000	9930100	11506000	5912300	8693100	7093600	7439300	10063000	6819700	5249800	6624700	5944900	2118900	9959800	6242300	5732600	6426500	6256300	6069700
P35492	P35492	Histidine ammonia-lyase	Hal	72.257	220740000	8845000	11934000	3762600	0	566350	0	2602200	187440000	0	0	0	2134800	0	3463200	5493100	9122100	4095000	0	360020	0	1641100	120670000	0	0	0	1222800	0	3111600
P35550	P35550	rRNA 2-O-methyltransferase fibrillarin	Fbl	34.306	4052500000	274060000	278150000	189650000	487140000	368400000	264780000	338530000	284080000	247190000	280750000	223420000	300920000	289750000	225720000	172420000	180550000	189260000	220500000	266540000	212820000	177690000	170270000	162710000	151540000	152640000	198520000	221490000	185300000
P35564	P35564	Calnexin	Canx	67.277	1872000000	134960000	111450000	94748000	140800000	60764000	76410000	158510000	82808000	169570000	145800000	156380000	174550000	197020000	168230000	87959000	84552000	91869000	64778000	55646000	81992000	85033000	59533000	96971000	83461000	100060000	102940000	143840000	124250000
P35585	P35585	AP-1 complex subunit mu-1	Ap1m1	48.542	40908000	3978500	6035900	0	0	740340	998420	0	5192200	990600	6753400	4368300	4473600	3910600	3465800	1999000	3202600	0	0	2137000	2910700	0	2711300	2540000	2613900	2221300	2303500	2643800	2203000
P35601	P35601	Replication factor C subunit 1	Rfc1	125.98	1349300000	97313000	92218000	44100000	181120000	83688000	99311000	157390000	102060000	104850000	92103000	73016000	81970000	60684000	79480000	60824000	59451000	50842000	75392000	64571000	76002000	81533000	68481000	61679000	64083000	49573000	52370000	52104000	55210000
P35700	P35700	Peroxiredoxin-1	Prdx1	22.176	3594500000	279580000	257260000	139600000	332050000	143730000	198290000	296170000	312070000	295530000	247520000	218010000	255530000	319580000	299580000	162850000	147100000	168220000	142370000	119440000	161040000	153740000	166360000	156110000	146290000	166130000	167920000	245670000	208880000
P35761	P35761	Dual specificity protein kinase TTK	Ttk	96.21	10043000	0	0	357000	2156400	684270	1863900	3419700	1232000	0	0	0	330010	0	0	0	0	587830	1670200	711630	1083200	808520	882720	0	0	0	453660	0	0
P35821	P35821	Tyrosine-protein phosphatase non-receptor type 1	Ptpn1	49.593	39181000	0	7069900	8096400	3223800	0	5249100	15542000	0	0	0	0	0	0	0	0	4376800	8469700	0	0	3888800	8799300	0	0	0	0	0	0	0
P35922	P35922	Fragile X mental retardation protein 1 homolog	Fmr1	68.988	725610000	55598000	52321000	17287000	91642000	66040000	35137000	84721000	53529000	53536000	53848000	30273000	55082000	33925000	42666000	32904000	35096000	22757000	36420000	47300000	36169000	41337000	27750000	34583000	30165000	26978000	33653000	30219000	32493000
P35979	P35979	60S ribosomal protein L12	Rpl12	17.804	11742000000	791110000	811070000	772260000	1409800000	1359000000	684800000	1134900000	643290000	931940000	864470000	816430000	676400000	385370000	460850000	553190000	499380000	754690000	604670000	1020500000	621390000	602940000	476850000	547760000	461710000	479040000	431790000	323050000	385100000
P35980	P35980	60S ribosomal protein L18	Rpl18	21.644	4331500000	297620000	301430000	157970000	696860000	513420000	256100000	244050000	122460000	486500000	393170000	279580000	279030000	164040000	139220000	192800000	192430000	163700000	285630000	399520000	235390000	135060000	99673000	258020000	215000000	172190000	184910000	140260000	113290000
P35991;Q60629;Q03145;P29319;Q8CBF3;P54763;P54761;P54754;Q61772;O09127;Q62413	P35991	Tyrosine-protein kinase BTK	Btk	76.437	315380000	23826000	17004000	13682000	136250000	20928000	40162000	28511000	14791000	5448500	9031100	4419200	1328600	0	0	12139000	12126000	12666000	53234000	14579000	33003000	22205000	10953000	3640300	4984800	2446600	969980	0	0
P36371	P36371	Antigen peptide transporter 2	Tap2	77.444	87806000	7255500	4206600	448770	13895000	2078400	3160700	0	0	14253000	12912000	6673500	3754200	8423900	10745000	3738300	3286000	1259300	5839800	2596900	2967700	0	0	6478100	7186000	4091600	3112400	9147100	6685300
P36536	P36536	GTP-binding protein SAR1a	Sar1a	22.371	281770000	19630000	25414000	19533000	36227000	9320900	10905000	29268000	22013000	27356000	25218000	9498500	22634000	16959000	7793900	15327000	13979000	16606000	15063000	10494000	11810000	14833000	12279000	18459000	12875000	9611300	11705000	10715000	9379100
P37040	P37040	NADPH--cytochrome P450 reductase	Por	77.043	12001000	0	0	0	0	0	0	0	8794600	0	0	0	0	0	3206800	0	0	0	0	0	0	0	5746500	0	0	0	0	0	2550700
P37913	P37913	DNA ligase 1	Lig1	102.29	1670100000	114860000	106140000	87147000	417200000	78456000	119900000	231330000	127890000	120100000	119170000	37759000	41984000	24067000	44119000	80005000	72652000	89627000	145420000	59096000	97452000	105250000	82035000	73294000	69500000	35575000	35451000	37244000	42178000
P38647	P38647	Stress-70 protein, mitochondrial	Hspa9	73.46	6603700000	459500000	487610000	324350000	621430000	223630000	317080000	568370000	388050000	713540000	597870000	337820000	568920000	481100000	514390000	273150000	270700000	308350000	249470000	180040000	248550000	273530000	213410000	389960000	297980000	221530000	311030000	370320000	386180000
P39054;Q8BZ98	P39054	Dynamin-2	Dnm2	98.144	155320000	13722000	11344000	4245600	27075000	8337900	6445500	21691000	12429000	20055000	12985000	0	11251000	1552500	4190000	8376800	7108400	5584900	9343700	5922400	5644600	8804900	9174600	9604100	5217100	0	9188800	5547100	5792600
P39688;Q04736;P05480;P08103	P39688;Q04736	Tyrosine-protein kinase Fyn;Tyrosine-protein kinase Yes	Fyn;Yes1	60.674	202230000	13845000	19427000	4923900	34736000	6850300	6568500	14107000	0	10545000	29616000	40642000	11440000	4721700	4803200	8309300	12643000	7564500	14085000	6972200	6698900	9047000	0	8558700	16709000	15137000	6639100	5807600	6171500
P39749	P39749	Flap endonuclease 1	Fen1	42.314	238310000	17503000	11419000	7919800	29288000	11026000	7636900	21841000	14235000	19214000	30623000	15958000	17689000	19062000	14895000	11838000	8125200	12058000	8944700	11178000	8648200	9161200	10118000	14993000	14177000	11822000	12145000	11095000	9616800
P40124;Q9CYT6	P40124	Adenylyl cyclase-associated protein 1	Cap1	51.564	996740000	75015000	65541000	38907000	97831000	33816000	37180000	60806000	40204000	60436000	89636000	111690000	80837000	105880000	98959000	49374000	50581000	31286000	38275000	38022000	42690000	44899000	32924000	35328000	43359000	54443000	51467000	82128000	72308000
P40142	P40142	Transketolase	Tkt	67.63	2904800000	223180000	210520000	120670000	225000000	146760000	153120000	275570000	186880000	214530000	188740000	192770000	224330000	286890000	255810000	122250000	134340000	126420000	95696000	116190000	123010000	143590000	116650000	136100000	102040000	139580000	150410000	225790000	188120000
P40201	P40201	Chromodomain-helicase-DNA-binding protein 1	Chd1	196.38	271270000	29699000	14006000	7017000	52714000	26025000	24196000	10450000	23710000	24468000	19281000	8615300	10983000	13651000	6450200	14972000	11386000	11051000	16750000	13585000	20296000	6339200	11845000	13169000	9630100	11219000	10135000	11042000	12023000
P40336	P40336	Vacuolar protein sorting-associated protein 26A	Vps26a	38.113	5542000	0	1452800	0	1722700	0	0	0	2366500	0	0	0	0	0	0	0	964590	0	744950	0	0	0	1546300	0	0	0	0	0	0
P40630	P40630	Transcription factor A, mitochondrial	Tfam	27.987	2245500000	124780000	171460000	178700000	199940000	194630000	135420000	139460000	156760000	210300000	121490000	186740000	130230000	139450000	156150000	102880000	101660000	161190000	80367000	125500000	134220000	89481000	84690000	108450000	84169000	101690000	95188000	117520000	124210000
P41105	P41105	60S ribosomal protein L28	Rpl28	15.733	3114000000	192600000	246020000	134590000	571040000	446030000	182060000	161250000	87978000	214310000	282340000	160870000	211770000	108390000	114740000	144920000	154200000	130270000	217510000	309850000	140140000	115260000	82095000	175060000	145510000	122180000	119310000	83834000	73215000
P41241	P41241	Tyrosine-protein kinase CSK	Csk	50.716	539580000	54712000	25995000	28187000	94959000	25997000	33535000	51464000	32449000	62005000	45698000	17597000	32261000	17136000	17584000	28323000	21981000	25722000	36521000	19621000	25606000	26230000	22584000	36312000	27801000	19134000	19159000	14669000	17992000
P42128	P42128	Forkhead box protein K1	Foxk1	74.919	131630000	10063000	12450000	3627600	13031000	4263900	10748000	13033000	7652100	7281200	14952000	10253000	5474500	6252400	12545000	5696100	7065500	4678500	5864700	5585900	7758900	5553900	5977900	4985200	7602000	6829700	5349500	5115900	8163200
P42208	P42208	Septin-2	2002-09-01	41.525	140800000	12329000	5687100	6763800	13330000	8289600	7188600	15264000	8743500	8299600	7890600	12426000	9481500	14436000	10672000	5976800	6464400	7632700	5634400	6200100	6434100	7341500	4909900	5611700	5149000	5960500	5487500	11116000	10649000
P42209;Q9Z2Q6;P28661	P42209	Septin-1	2001-09-01	42.019	1015200000	91846000	24917000	66190000	281730000	66305000	55905000	132230000	45872000	82213000	56329000	34883000	30933000	25307000	20493000	49655000	42778000	57618000	65711000	38046000	52799000	59460000	54008000	43990000	29757000	24288000	30485000	16455000	16767000
P42225	P42225	Signal transducer and activator of transcription 1	Stat1	87.196	311870000	35624000	16033000	5147900	55298000	11903000	14636000	14448000	13213000	51691000	44805000	17397000	21225000	4611100	5840300	14628000	13086000	8460600	20949000	9937000	13298000	10712000	8091400	24263000	26151000	11877000	17637000	5570300	5428500
P42227	P42227	Signal transducer and activator of transcription 3	Stat3	88.053	61571000	5779900	0	1909700	11421000	2671600	2342500	5076000	5687700	9160900	6522500	1939900	5612300	1871700	1575100	2780500	0	2546600	4173100	2215000	2978200	1793300	2814300	5778900	3657500	1527000	2462400	3243600	1967200
P42232;P42230	P42232;P42230	Signal transducer and activator of transcription 5B;Signal transducer and activator of transcription 5A	Stat5b;Stat5a	90.001	49782000	2163300	3574000	2828700	9239000	2861700	1789400	4893200	1452900	7399900	4392400	2592600	1909300	2695800	1989300	2538500	2320700	1716600	1882100	2381600	1632400	1969400	1997500	1280900	2232100	2887100	2374200	3582800	2807900
P42669	P42669	Transcriptional activator protein Pur-alpha	Pura	34.883	3765300	0	0	0	0	0	0	1343400	0	0	1242200	1179600	0	0	0	0	0	0	0	0	0	741090	0	0	716360	750590	0	0	0
P42932	P42932	T-complex protein 1 subunit theta	Cct8	59.555	2630300000	192810000	195790000	153990000	249200000	167750000	145420000	258930000	175380000	219850000	222880000	146230000	192600000	144040000	165390000	119320000	124810000	159950000	102030000	131480000	114830000	135380000	111690000	132740000	109300000	93171000	124020000	118040000	124580000
P43247	P43247	DNA mismatch repair protein Msh2	Msh2	104.15	568900000	42265000	36301000	20783000	153180000	39311000	34341000	53431000	28900000	45303000	49944000	13797000	22463000	14718000	14158000	24488000	23474000	22561000	55522000	27027000	28776000	25220000	19973000	30230000	24524000	13099000	17373000	17131000	17396000
P43274	P43274	Histone H1.4	Hist1h1e	21.977	22992000000	1806900000	1448100000	1093000000	1996800000	1734300000	1467700000	1430100000	1750800000	1747200000	1798000000	1534400000	1874300000	1765400000	1545200000	1148400000	978230000	890230000	779120000	1041200000	1160600000	827030000	1252800000	973060000	921970000	955720000	1266000000	1561500000	1265800000
P43275	P43275	Histone H1.1	Hist1h1a	21.785	34535000000	2559000000	2941000000	1672600000	3331100000	2810000000	1849700000	2281500000	2309100000	2493400000	2847600000	2743400000	2427100000	2471100000	1798300000	1609100000	1823300000	1572800000	1399100000	2528800000	1737100000	1216600000	1503500000	1526700000	1312700000	1420700000	1542600000	2264000000	1460100000
P43276	P43276	Histone H1.5	Hist1h1b	22.576	67428000000	5223600000	4948200000	2590900000	5673500000	4850900000	4346100000	4369900000	5120900000	5088600000	5407400000	4602800000	5301300000	5459400000	4444100000	2999400000	3022700000	2447100000	2227500000	3558900000	3610400000	2455500000	3788800000	2858900000	2809600000	2490500000	3480100000	4941200000	3806600000
P43277	P43277	Histone H1.3	Hist1h1d	22.099	69912000000	5551200000	4879600000	3359500000	5727500000	4963600000	2910200000	4729500000	5175900000	4885600000	5174200000	4964000000	6154100000	6162800000	5273800000	3420500000	3099500000	2911100000	2278400000	3912400000	2770500000	2637600000	3569700000	2875600000	3160900000	3043200000	3935200000	5120400000	3858500000
P43346	P43346	Deoxycytidine kinase	Dck	30.367	79793000	4786900	5087500	7597400	8657600	7112600	6076300	6843200	2315500	6007400	5068100	5120400	6404000	4822000	3894300	3572000	4367100	7568600	2328600	3923600	4757300	3480400	2822500	3242900	2626300	2944700	3643100	4493000	4660100
P45376	P45376	Aldose reductase	Akr1b1	35.732	797580000	57921000	51609000	46445000	59799000	39670000	33177000	54594000	50891000	97152000	68651000	50141000	71588000	53020000	62924000	34162000	34164000	43125000	24619000	33521000	27949000	29368000	27093000	50193000	30861000	28543000	35653000	37483000	38994000
P45878	P45878	Peptidyl-prolyl cis-trans isomerase FKBP2	Fkbp2	15.344	14783000	0	1555400	580080	1404700	629730	1588600	1731900	691380	0	689090	0	2165600	1910000	1836600	0	893550	579780	600170	504190	1515000	1146700	480650	0	436570	0	1674700	1250100	1159000
P45952	P45952	Medium-chain specific acyl-CoA dehydrogenase, mitochondrial	Acadm	46.481	87835000	7541100	5852400	4379700	17897000	1658300	4399200	9799000	2533000	12589000	7093000	1270100	4813300	3736200	4274400	3933900	4102500	3994000	5540100	2428500	3480800	4172300	2961700	7241200	4196700	2441000	3275600	3207100	3831700
P46061	P46061	Ran GTPase-activating protein 1	Rangap1	63.53	783330000	54045000	51160000	30264000	85617000	45657000	41201000	83126000	53845000	57227000	50033000	74871000	56937000	45886000	53458000	35070000	34078000	36667000	36044000	33709000	38938000	42372000	44685000	32348000	31725000	30634000	35806000	40705000	40553000
P46460	P46460	Vesicle-fusing ATPase	Nsf	82.613	383510000	32667000	23806000	21665000	82117000	15373000	12956000	39468000	23892000	38356000	44153000	4155700	15790000	14567000	14549000	15087000	17699000	16686000	29994000	9430500	16410000	20701000	17545000	19971000	16065000	8352800	11628000	11922000	12637000
P46467;Q8BPY9	P46467	Vacuolar protein sorting-associated protein 4B	Vps4b	49.419	242270000	18179000	20008000	12891000	35028000	7800400	10274000	20663000	24008000	28215000	31828000	14588000	11818000	1641200	5331400	9881000	8297600	15684000	18237000	9914800	7228900	15126000	13720000	15301000	12647000	7056700	8333100	2309900	8313500
P46471	P46471	26S protease regulatory subunit 7	Psmc2	48.647	1339500000	89206000	90245000	85939000	190390000	67805000	67818000	139360000	129820000	142720000	88767000	34273000	79777000	58483000	74937000	61926000	59554000	80851000	74176000	54711000	50218000	76033000	76734000	77363000	52565000	40879000	55604000	52911000	58694000
P46638;P62492;Q9WTL2	P46638;P62492	Ras-related protein Rab-11B;Ras-related protein Rab-11A	Rab11b;Rab11a	24.489	632340000	39075000	40890000	45433000	40703000	43175000	39439000	58062000	40324000	50468000	40760000	59412000	44436000	44304000	45862000	33904000	29094000	39923000	22456000	30944000	30970000	31700000	23349000	29960000	26923000	31939000	31072000	35731000	34186000
P46664	P46664	Adenylosuccinate synthetase isozyme 2	Adss	50.02	85545000	8676800	8429800	2993100	3327500	4283300	4998100	8637700	6474200	3416800	5960600	6140400	7249200	9695900	5262000	6611900	5159900	5541100	2443400	3109500	4825100	4146300	2323400	3857300	2743500	2839500	4418200	6364600	3828300
P46737	P46737	Lys-63-specific deubiquitinase BRCC36	Brcc3	33.34	26041000	0	6139900	0	0	0	1782400	6228000	7383400	0	0	2107700	0	2400100	0	0	3596400	0	0	0	1777800	3745200	3630700	0	0	1849600	0	2524400	0
P46935	P46935	E3 ubiquitin-protein ligase NEDD4	Nedd4	102.71	160390000	11813000	7804000	11860000	39973000	8328700	6321000	22528000	9045200	17760000	5821200	3048300	6089500	6348200	3653700	6826400	6800400	10056000	13297000	5784400	9903000	10032000	7573900	8410800	4814000	3745700	4188200	4552000	3825700
P46978	P46978	Dolichyl-diphosphooligosaccharide--protein glycosyltransferase subunit STT3A	Stt3a	80.597	15958000	1992600	800690	0	1979000	0	0	687820	2822500	1003100	1715800	1612300	0	1502300	1842100	901650	823200	0	700520	0	0	657450	2326600	903920	704150	697780	0	1140400	1371300
P47738;Q62148	P47738	Aldehyde dehydrogenase, mitochondrial	Aldh2	56.537	1088800000	69322000	84467000	98712000	92952000	69965000	73810000	120200000	75697000	77953000	47641000	37984000	88319000	64779000	86971000	53175000	52114000	103700000	45113000	53905000	50559000	59678000	49977000	43355000	32391000	30603000	49934000	60365000	61674000
P47739	P47739	Aldehyde dehydrogenase, dimeric NADP-preferring	Aldh3a1	50.48	920230000	0	0	0	0	70653000	78669000	135880000	50316000	76161000	150210000	185970000	107950000	31149000	33277000	0	0	0	0	54023000	62506000	74954000	32877000	46444000	86624000	118340000	69551000	26351000	26468000
P47753	P47753	F-actin-capping protein subunit alpha-1	Capza1	32.939	2189700000	134520000	145500000	87043000	190900000	107150000	160690000	174730000	108920000	159290000	276650000	290150000	163660000	94456000	95999000	89401000	96128000	86048000	73020000	74246000	122790000	87616000	59852000	86141000	141100000	167260000	97870000	71013000	68125000
P47754	P47754	F-actin-capping protein subunit alpha-2	Capza2	32.967	897100000	77750000	69335000	23592000	78243000	42820000	62914000	69387000	34464000	70933000	96820000	124730000	68938000	35218000	41951000	42464000	47938000	30539000	32477000	34320000	47218000	38841000	26848000	36897000	54944000	70813000	44477000	32791000	33224000
P47757	P47757	F-actin-capping protein subunit beta	Capzb	31.345	1392300000	114870000	95384000	57366000	130370000	59570000	102000000	96196000	60303000	112880000	152170000	185000000	111780000	43670000	70713000	69810000	68465000	56267000	52214000	47533000	80488000	57640000	47300000	64995000	87282000	108700000	66847000	46918000	49995000
P47758	P47758	Signal recognition particle receptor subunit beta	Srprb	29.579	254960000	19580000	18608000	10442000	33610000	6418000	15728000	29486000	23865000	21402000	19172000	14812000	16239000	13702000	11894000	10617000	12014000	11464000	12436000	6517500	12356000	15966000	13403000	12201000	13363000	8705100	9389800	10021000	15497000
P47811	P47811	Mitogen-activated protein kinase 14	Mapk14	41.287	3694300	0	723850	0	0	0	598530	0	0	0	0	0	973270	629000	769680	0	496120	0	0	0	493510	0	0	0	0	0	655930	522030	559940
P47856	P47856	Glutamine--fructose-6-phosphate aminotransferase [isomerizing] 1	Gfpt1	78.538	34614000	2418000	1073300	1685300	12948000	828320	4234700	3687300	860020	1246800	1935500	617930	1737000	551660	789990	1380700	998110	1566400	5738000	922640	1287400	2254800	851930	1042200	1182900	671430	1028300	752690	917770
P47857	P47857	ATP-dependent 6-phosphofructokinase, muscle type	Pfkm	85.268	51877000	0	0	0	0	0	51877000	0	0	0	0	0	0	0	0	0	0	0	0	0	41218000	0	0	0	0	0	0	0	0
P47911	P47911	60S ribosomal protein L6	Rpl6	33.509	7490000000	479170000	603060000	357710000	1323400000	907210000	366250000	503560000	285160000	578520000	504110000	497130000	463260000	330130000	291310000	356810000	396220000	313840000	534160000	642540000	375030000	285340000	168890000	372000000	329920000	308880000	291920000	253370000	220800000
P47915	P47915	60S ribosomal protein L29	Rpl29	17.587	1775100000	142530000	130730000	30209000	241210000	291440000	36764000	167040000	119820000	159340000	140740000	104740000	98911000	96874000	14735000	83455000	85160000	99987000	80019000	191330000	35424000	84400000	76142000	90378000	76030000	66048000	55934000	72708000	38791000
P47941	P47941	Crk-like protein	Crkl	33.83	82245000	5898900	8964600	6366800	11030000	2859000	4299500	7816900	8012100	9014400	4100000	3052400	3666000	3762500	3401300	2729100	4160100	4560600	3722200	3701700	2447900	3606700	4007100	4017000	4003600	3074700	3999700	5389700	4581000
P47955	P47955	60S acidic ribosomal protein P1	Rplp1	11.475	4991400000	368450000	394780000	447520000	477390000	544900000	366110000	713900000	341830000	300620000	200620000	245630000	222680000	180180000	186780000	228310000	253140000	439100000	254630000	419370000	282390000	378500000	213900000	182530000	156800000	155490000	116240000	147920000	143870000
P47962	P47962	60S ribosomal protein L5	Rpl5	34.4	4642000000	349480000	385750000	230840000	667430000	568520000	238830000	346770000	191290000	466780000	258800000	243630000	292480000	226760000	174610000	203770000	199020000	218020000	232040000	349320000	200820000	169830000	119350000	232490000	157470000	157870000	170180000	169470000	136520000
P47963	P47963	60S ribosomal protein L13	Rpl13	24.305	3752400000	281270000	308020000	247400000	526140000	511690000	85856000	324780000	113620000	314400000	366640000	211070000	134770000	151050000	175670000	181070000	176560000	205360000	251120000	309530000	175690000	144340000	101240000	230140000	169060000	140580000	143730000	126580000	105940000
P47964	P47964	60S ribosomal protein L36	Rpl36	12.215	691820000	58639000	41142000	41497000	86110000	89292000	46775000	53650000	42877000	58216000	38678000	51177000	32383000	27391000	23994000	29151000	26198000	34405000	31050000	55241000	29501000	23408000	22297000	31624000	22143000	26365000	22072000	18507000	15511000
P48024;Q9CXU9	P48024;Q9CXU9	Eukaryotic translation initiation factor 1;Eukaryotic translation initiation factor 1b	Eif1;Eif1b	12.746	547820000	35813000	39518000	10216000	50836000	32052000	32244000	47496000	43044000	42373000	39487000	48241000	50776000	39803000	35920000	24015000	25937000	21878000	22769000	22587000	26592000	28994000	23235000	26674000	21654000	26937000	25225000	31914000	27101000
P48025;P43404;Q8BZ25	P48025	Tyrosine-protein kinase SYK	Syk	71.376	590730000	46604000	42612000	9538100	154190000	29872000	38517000	45419000	24130000	61151000	62157000	18392000	37652000	7901200	12595000	26299000	25970000	22205000	48501000	23388000	25902000	20917000	16697000	30171000	28357000	13936000	22153000	11780000	14579000
P48410	P48410	ATP-binding cassette sub-family D member 1	Abcd1	81.858	14134000	1075200	1103900	0	10474000	0	0	0	0	729140	751750	0	0	0	0	1079300	729200	0	3268400	0	0	0	0	875370	864340	0	0	0	0
P48428	P48428	Tubulin-specific chaperone A	Tbca	12.758	29400000	2855000	0	0	4121900	1869300	0	3063900	0	0	2753400	3420400	3813200	4005500	3497100	1907800	0	0	1760800	1411900	0	1669600	0	0	1722500	2149900	2478200	3239600	2747700
P48453;P63328;P48455	P48453;P63328;P48455	Serine/threonine-protein phosphatase 2B catalytic subunit beta isoform;Serine/threonine-protein phosphatase 2B catalytic subunit alpha isoform;Serine/threonine-protein phosphatase 2B catalytic subunit gamma isoform	Ppp3cb;Ppp3ca;Ppp3cc	59.173	29394000	2659300	2009800	978940	3941400	698460	1137300	2915000	2001200	2147000	2599500	1500100	2482900	1923000	2400300	1543500	1408100	1594900	1123600	870100	1472200	1432000	1314300	1177400	1227900	1555100	1452700	1402000	1367800
P48678	P48678	Prelamin-A/C;Lamin-A/C	Lmna	74.237	133460000	2379200	2215300	0	807800	0	0	0	123480000	0	0	0	1378700	0	3202800	445880	352630	0	171850	0	0	0	85727000	0	0	0	274050	0	464080
P48725	P48725	Pericentrin	Pcnt	329.46	5923100000	416380000	411160000	144330000	561980000	375090000	442640000	521730000	393140000	324020000	572500000	781100000	437100000	249970000	291940000	273550000	258850000	193310000	233490000	256540000	339580000	268030000	264530000	213500000	317560000	454560000	255170000	245100000	271300000
P48771	P48771	Cytochrome c oxidase subunit 7A2, mitochondrial	Cox7a2	9.2908	46704000	4875600	1095000	2247400	4271600	2205800	0	5023500	0	4127000	3927300	4499500	5662000	4755300	4014000	3114400	801620	2283400	1876800	1713600	0	2815500	0	2557000	2301000	2908800	3706400	3738200	3036200
P48962;Q3V132	P48962	ADP/ATP translocase 1	Slc25a4	32.904	315150000	18154000	17737000	9778900	60177000	20531000	16303000	16025000	6007400	27457000	45821000	26535000	34582000	7948000	8091000	12605000	12388000	12123000	23335000	17079000	16702000	9715200	5152800	12753000	20681000	18575000	17483000	8972900	8336100
P49025	P49025	Citron Rho-interacting kinase	Cit	235.39	761990000	54528000	40601000	1285700	36092000	20484000	51223000	33540000	15560000	31914000	165520000	171410000	75605000	28204000	36020000	36603000	35436000	3198500	21886000	25371000	35988000	21565000	13680000	26723000	65806000	89942000	45755000	34960000	31453000
P49312	P49312	Heterogeneous nuclear ribonucleoprotein A1;Heterogeneous nuclear ribonucleoprotein A1, N-terminally processed	Hnrnpa1	34.196	6996400000	517350000	436560000	404430000	715510000	689140000	289210000	939400000	620520000	520980000	481580000	438320000	413710000	246350000	283370000	305350000	289080000	381060000	289520000	485440000	322530000	461190000	351700000	267800000	256800000	278810000	247610000	197610000	209140000
P49452	P49452	Centromere protein C	Cenpc	102.15	735900000	54156000	61085000	19673000	75287000	60000000	43857000	31772000	31043000	42386000	69012000	49374000	73477000	74901000	49873000	35178000	33282000	25051000	33998000	44591000	42005000	22646000	25462000	28819000	34751000	31148000	40938000	50263000	44673000
P49615	P49615	Cyclin-dependent-like kinase 5	Cdk5	33.288	10344000	1617800	0	2088400	5302300	0	0	0	0	0	1335200	0	0	0	0	871560	0	2179700	2393200	0	0	0	0	0	723920	0	0	0	0
P49710	P49710	Hematopoietic lineage cell-specific protein	Hcls1	54.24	463860000	32990000	33107000	12956000	34083000	15335000	25687000	34135000	13438000	31134000	40778000	42027000	40472000	57580000	50135000	20370000	21261000	15987000	15999000	15031000	20263000	18088000	13485000	19537000	22148000	26591000	24993000	44750000	35564000
P49717;Q9CWV1	P49717	DNA replication licensing factor MCM4	Mcm4	96.735	2671600000	202490000	193390000	136270000	485360000	123330000	161400000	363440000	222180000	210410000	178620000	78957000	132170000	87044000	96512000	116440000	123170000	147780000	183690000	96792000	109350000	173280000	132140000	126960000	100970000	66811000	86499000	70778000	77645000
P49718	P49718	DNA replication licensing factor MCM5	Mcm5	82.342	2596800000	200270000	164830000	96204000	589730000	184860000	166470000	242410000	169330000	240650000	205430000	65044000	121540000	56641000	93408000	110730000	105410000	105900000	197190000	119720000	128600000	117410000	97467000	156330000	110570000	57331000	82375000	59755000	78286000
P49722	P49722	Proteasome subunit alpha type-2	Psma2	25.926	244540000	27696000	11572000	4510300	17090000	6743900	11655000	20586000	59187000	12133000	6572300	18149000	13781000	15764000	19100000	7233500	11710000	8056200	6867000	6425400	12058000	12627000	23812000	6863100	6865400	10537000	11387000	12659000	15615000
P49962	P49962	Signal recognition particle 9 kDa protein	Srp9	10.194	151490000	13928000	4584200	14872000	13791000	6300200	4169400	19019000	15168000	20332000	8816100	7596300	7401400	10437000	5077700	7528700	6200200	8420800	5415100	7276300	5927100	8724500	9167500	11186000	4352700	6451200	4565500	7854300	8052300
P50096	P50096	Inosine-5-monophosphate dehydrogenase 1	Impdh1	55.278	3615900	0	0	1012100	0	0	553020	2050700	0	0	0	0	0	0	0	0	0	1012100	0	0	439400	1131300	0	0	0	0	0	0	0
P50136	P50136	2-oxoisovalerate dehydrogenase subunit alpha, mitochondrial	Bckdha	50.37	12692000	1026500	0	1281200	2351500	0	1810000	3018300	988810	0	840250	671510	704000	0	0	855900	0	1073600	1179600	0	820190	1198100	856380	0	660280	696420	717550	0	0
P50247	P50247	Adenosylhomocysteinase	Ahcy	47.688	1194400000	87506000	84817000	53113000	155330000	80177000	63681000	97293000	96596000	143060000	88718000	53822000	79574000	49076000	61644000	53402000	58943000	56239000	61396000	59362000	53791000	49304000	64365000	78140000	50040000	37144000	50126000	47616000	48359000
P50396	P50396	Rab GDP dissociation inhibitor alpha	Gdi1	50.521	3219100	0	0	0	0	0	0	0	3219100	0	0	0	0	0	0	0	0	0	0	0	0	0	2103400	0	0	0	0	0	0
P50431	P50431	Serine hydroxymethyltransferase, cytosolic	Shmt1	52.6	420380000	18329000	31852000	25122000	40818000	24480000	14822000	33360000	34735000	40788000	37589000	14481000	32425000	33599000	37983000	18995000	20416000	29824000	15595000	20633000	16133000	18328000	16336000	25276000	18073000	14649000	19455000	24758000	23860000
P50516	P50516	V-type proton ATPase catalytic subunit A	Atp6v1a	68.325	130490000	7388200	9270600	7355700	16713000	7042900	7050900	20478000	5059300	14433000	14312000	950920	0	9970000	10465000	5187600	5848600	6592600	5581600	5114200	5372000	6826700	8047800	8125700	7620200	3291000	0	10155000	7627700
P50518;Q9D593	P50518	V-type proton ATPase subunit E 1	Atp6v1e1	26.157	137430000	11328000	12432000	2921300	20391000	2017600	7155200	14265000	6864100	22241000	2350100	4411000	10602000	9273700	11175000	6606000	5929100	5057300	4816900	3935000	4363800	6323000	5589900	11804000	6316000	5758700	4359500	6038200	11089000
P50543	P50543	Protein S100-A11	S100a11	11.083	12611000	0	0	0	0	0	0	0	11576000	0	1035700	0	0	0	0	0	0	0	0	0	0	0	6258100	0	597240	0	0	0	0
P50580	P50580	Proliferation-associated protein 2G4	Pa2g4	43.698	3043400000	216010000	216470000	179590000	227920000	148210000	166070000	263180000	215850000	256730000	205390000	223040000	247610000	221070000	256220000	139220000	141040000	169600000	102230000	131900000	137160000	142350000	140820000	155790000	124240000	139250000	155910000	184590000	186490000
P51150	P51150	Ras-related protein Rab-7a	Rab7a	23.489	759950000	64345000	48130000	43172000	69643000	35919000	27546000	60376000	56631000	84855000	63436000	47824000	55656000	44448000	57970000	37769000	31305000	49415000	26878000	30952000	31302000	27956000	34529000	46411000	38321000	34246000	34553000	36255000	43794000
P51174	P51174	Long-chain specific acyl-CoA dehydrogenase, mitochondrial	Acadl	47.907	87791000	9763000	7435200	1756700	7746500	5862000	3767500	7244400	3252000	15900000	5933400	4558500	8011600	2973000	3587200	4136000	3759500	3704200	4608000	4597700	3555300	3949900	1975400	7051300	3056800	3277200	5234500	3723700	3696900
P51410	P51410	60S ribosomal protein L9	Rpl9	21.881	3215100000	265050000	227810000	198330000	365030000	392470000	197430000	264320000	168850000	361650000	191410000	214330000	199640000	75764000	93046000	137170000	143840000	187630000	167430000	278730000	146270000	140120000	108580000	196970000	127010000	117560000	132380000	85038000	82348000
P51660	P51660	Peroxisomal multifunctional enzyme type 2;(3R)-hydroxyacyl-CoA dehydrogenase;Enoyl-CoA hydratase 2	Hsd17b4	79.481	52764000	4297000	3978400	4089300	4152800	3254100	3923800	6548400	4193300	6646400	1656500	3357400	3114000	1826300	1726200	1857700	2851500	3106700	3404300	2691100	2972300	2685700	2790100	3025600	1687500	2317400	1809200	2519100	1537000
P51807	P51807	Dynein light chain Tctex-type 1	Dynlt1	12.483	87525000	4750100	4995200	4874800	13327000	5900800	5547700	7303600	5730800	10103000	5640200	2465300	7174500	4848300	4863000	3285600	2638100	4987600	5601300	4094100	4292500	4698200	3231500	4534500	3755300	3086000	3802300	6007200	3194400
P51859	P51859	Hepatoma-derived growth factor	Hdgf	26.268	281540000	28886000	18765000	9017400	22731000	10872000	15110000	20381000	11948000	18076000	14478000	18858000	23575000	34458000	34383000	15014000	14579000	9696900	10637000	8003400	11793000	10983000	9516100	10862000	9587000	12301000	15504000	29568000	23850000
P51863	P51863	V-type proton ATPase subunit d 1	Atp6v0d1	40.301	251500000	55507000	8483500	7282300	52712000	905710	8828500	18322000	15686000	15498000	15659000	6708300	5929400	13375000	26603000	12730000	10713000	8097500	8428400	1700400	8852700	17242000	14167000	11402000	10040000	7623500	8070100	15676000	22973000
P51881	P51881	ADP/ATP translocase 2;ADP/ATP translocase 2, N-terminally processed	Slc25a5	32.931	7503700000	533960000	477340000	262660000	1238800000	543400000	484710000	545430000	284760000	575790000	879840000	620990000	591600000	249260000	215150000	334240000	344840000	264010000	526690000	411560000	398600000	294120000	183640000	348380000	477520000	431290000	378610000	199350000	162530000
P51912	P51912	Neutral amino acid transporter B(0)	Slc1a5	58.482	94374000	7772400	1224300	3009600	3802100	2558300	7160800	5816300	1399500	10776000	15025000	15986000	5862800	6753300	7228400	3439300	2038500	4608200	2724200	2799200	6016800	4911200	2226600	5003800	7577600	9960100	2432000	4673600	4357800
P51943	P51943	Cyclin-A2	Ccna2	47.269	26094000	2152000	2018800	2427000	3678800	871700	501100	3825600	647570	4126100	1521300	2583000	713860	0	1026700	1460300	819720	1776300	1717100	1227300	948590	1494100	977910	1457700	874270	991140	1019600	0	1859000
P52293	P52293	Importin subunit alpha-1	Kpna2	57.927	1112900000	93063000	73295000	64160000	161560000	95378000	74224000	101040000	71203000	58414000	73393000	38359000	64061000	79657000	65136000	49958000	50358000	56603000	56524000	59639000	62751000	52564000	45342000	40742000	39690000	37158000	44496000	70626000	71731000
P52332;Q9R117	P52332	Tyrosine-protein kinase JAK1	Jak1	133.37	236470000	17517000	18075000	2591600	51996000	16568000	19374000	10527000	5028800	24272000	28767000	11353000	12801000	9799600	7801200	13075000	8369800	4217200	20431000	9749900	13658000	8074500	5256500	11825000	15863000	6925100	8487900	9957000	10713000
P52431	P52431	DNA polymerase delta catalytic subunit	Pold1	123.79	135160000	7936000	12131000	4542300	33537000	8410900	7687100	11111000	8845800	11456000	8960800	6294700	3126800	4305600	6810900	5783100	6334000	7799900	9924100	7104900	7593000	6948400	6431400	4944400	4516200	4220800	2597000	3926100	5646400
P52432	P52432	DNA-directed RNA polymerases I and III subunit RPAC1	Polr1c	39.106	169100000	14710000	8277300	8368800	20195000	13107000	9026600	16130000	16710000	13588000	12951000	10718000	11630000	5843500	7842600	7715900	5769600	9570500	7322400	8417800	6525700	10152000	10972000	8131100	7923100	7169500	7452800	6248500	6734700
P52480;P53657	P52480	Pyruvate kinase PKM	Pkm	57.844	9388900000	666430000	669620000	537990000	739840000	563100000	267460000	785640000	708240000	897610000	534570000	408410000	1035400000	807800000	766750000	404550000	414490000	519780000	305110000	406380000	231130000	404420000	418670000	531320000	309540000	288910000	585560000	613650000	566890000
P52482;Q91W82;P52483	P52482;Q91W82;P52483	Ubiquitin-conjugating enzyme E2 E1;Ubiquitin-conjugating enzyme E2 E2;Ubiquitin-conjugating enzyme E2 E3	Ube2e1;Ube2e2;Ube2e3	21.333	50524000	4562400	2270100	4012500	3835500	3541200	3271900	4480900	3888900	6226500	3881200	3612300	3053100	2274700	1612600	2753400	2442900	3596100	2963500	2598100	2339700	1981500	2038500	3282500	1883000	2125000	1933300	1790400	2147100
P52503	P52503	NADH dehydrogenase [ubiquinone] iron-sulfur protein 6, mitochondrial	Ndufs6	13.02	51524000	5331600	5341200	3522700	6511700	0	0	0	0	6528000	5182200	3939600	4796200	4791100	5580200	3371100	3453000	3432900	2831900	0	0	0	0	4003500	3005500	2549000	3107900	4076100	4463600
P52912;P70318	P52912;P70318	Nucleolysin TIA-1;Nucleolysin TIAR	Tia1;Tial1	42.799	44290000	0	1577300	4798600	2079100	5192500	0	0	4670400	6879500	9213300	5875200	0	0	4004400	0	3647200	4052700	3379500	3208600	0	0	0	3743500	2967700	2962700	0	0	0
P53026	P53026	60S ribosomal protein L10a	Rpl10a	24.916	3423000000	264630000	272140000	188120000	549210000	331770000	218340000	336500000	127320000	326250000	256710000	140600000	237640000	111110000	62613000	148280000	156470000	154390000	221500000	275490000	168600000	149130000	109710000	167270000	126560000	110460000	136900000	108910000	95653000
P53349	P53349	Mitogen-activated protein kinase kinase kinase 1	Map3k1	161.29	57361000	4019600	3314700	0	2643700	9653800	9092600	2438600	788890	2187100	4034600	8570600	10616000	0	0	2540600	1709500	0	985620	6170500	8306300	1715200	1695500	1255600	3398800	7516400	2997800	0	0
P53564	P53564	Homeobox protein cut-like 1	Cux1	165.59	885190000	54865000	65176000	30061000	62075000	37178000	59341000	65406000	80929000	61814000	91476000	95657000	66523000	62658000	52035000	41028000	38178000	26504000	28687000	27325000	44654000	32109000	47935000	39352000	45615000	57394000	43625000	46619000	42764000
P53569	P53569	CCAAT/enhancer-binding protein zeta	Cebpz	120.26	250640000	37635000	16710000	9816900	35071000	15407000	11510000	18522000	11991000	16093000	20465000	8294300	14591000	26027000	8504800	10657000	13891000	10875000	16272000	12398000	12678000	12388000	9898200	11499000	12224000	9152500	10757000	10954000	10152000
P53702	P53702	Cytochrome c-type heme lyase	Hccs	30.977	73299000	3898600	4342000	3685600	17011000	6281400	2416600	9718900	9069700	8527200	1241000	1523900	1823100	2311000	1449200	3431200	2766300	4065800	6273700	2576100	3118400	4565100	4273600	5584400	1353200	1574800	1907800	2191600	1872000
P53810	P53810	Phosphatidylinositol transfer protein alpha isoform	Pitpna	31.893	25737000	1313500	2805800	0	0	0	1068300	4813400	0	0	0	1733000	6629200	5578500	1795800	1757400	1549300	0	0	0	1789700	1399400	0	0	0	2130900	2771700	2802500	3513400
P53811	P53811	Phosphatidylinositol transfer protein beta isoform	Pitpnb	31.487	38939000	3458700	1303200	609000	3406800	1847100	2571800	2976500	1964900	2600500	2834900	4091800	3358800	4485000	3430300	1856200	1798600	1177900	1234100	1148000	2541700	1753100	1012300	1773900	1317100	2163300	2540700	3501900	2195800
P53986	P53986	Monocarboxylate transporter 1	Slc16a1	53.267	216930000	14706000	15303000	5436100	29460000	15743000	11944000	12436000	3761500	18932000	22865000	16505000	20227000	14936000	14678000	10051000	10375000	6153700	12430000	10776000	8891800	7736800	4443700	11455000	10836000	11824000	12306000	11914000	11810000
P53994;P59279	P53994;P59279	Ras-related protein Rab-2A;Ras-related protein Rab-2B	Rab2a;Rab2b	23.547	42239000	2124900	4062700	1448000	5576400	3257100	1827300	4276700	2812300	5020400	3956900	1272600	1919100	1965500	2718600	1906000	2318700	2133100	2002800	1969800	2138800	1968600	1408600	2345500	1835700	1192800	1821500	2449300	1755300
P53996	P53996	Cellular nucleic acid-binding protein	Cnbp	19.592	597750000	45710000	25287000	24541000	55547000	39749000	21123000	54704000	39881000	48826000	48527000	45474000	42491000	46053000	59833000	29248000	22410000	28584000	20901000	27810000	25606000	28222000	21120000	30827000	27914000	29957000	27173000	39300000	39048000
P54071	P54071	Isocitrate dehydrogenase [NADP], mitochondrial	Idh2	50.906	534260000	25737000	28757000	30509000	54741000	33801000	21669000	53119000	5429400	50104000	33898000	17763000	78218000	52195000	48317000	19831000	25812000	38616000	19191000	24253000	22393000	24952000	10688000	28891000	20852000	17683000	37654000	32867000	36072000
P54103	P54103	DnaJ homolog subfamily C member 2;DnaJ homolog subfamily C member 2, N-terminally processed	Dnajc2	71.721	529870000	36786000	41802000	29566000	63074000	17622000	31344000	70363000	55723000	44201000	39726000	15664000	25977000	27858000	30164000	22786000	26135000	29446000	33289000	16370000	24053000	28910000	34783000	23386000	23885000	19436000	17990000	23880000	21105000
P54227	P54227	Stathmin	Stmn1	17.274	428480000	31160000	37108000	16395000	28782000	14476000	28952000	39311000	22591000	24043000	29145000	36025000	33755000	43829000	42910000	17445000	23410000	18950000	13867000	15209000	26033000	20201000	13392000	16740000	15282000	21992000	20621000	34830000	32964000
P54276	P54276	DNA mismatch repair protein Msh6	Msh6	151.08	680470000	35274000	59983000	15270000	144810000	34609000	47972000	87906000	44843000	38535000	58856000	22537000	33127000	27519000	29237000	31221000	28737000	24562000	55126000	30478000	33386000	33798000	24701000	27882000	29147000	20668000	24816000	26721000	28027000
P54726	P54726	UV excision repair protein RAD23 homolog A	Rad23a	39.706	10654000	1047400	0	566150	1155300	700970	1074100	1186000	1112100	797410	753120	0	0	1604100	657580	643580	0	581870	535320	561010	950270	728480	687220	525770	487610	0	0	1042200	551940
P54728	P54728	UV excision repair protein RAD23 homolog B	Rad23b	43.512	258080000	19544000	13929000	13541000	22910000	16056000	13413000	25714000	18536000	18806000	15049000	19046000	20714000	21022000	19794000	12164000	11674000	13116000	9276600	12019000	12480000	14053000	11838000	10271000	8031300	11962000	12992000	18075000	15401000
P54729	P54729	NEDD8 ultimate buster 1	Nub1	70.306	84688000	6120100	5555700	5758700	18113000	4799800	4372000	9011700	5732900	7364300	5760500	2458700	2883400	3172000	3585200	4162800	3002000	4770200	7249400	4094200	2614100	3994200	4327000	5048200	4487800	2213400	2645300	2905300	2245200
P54731	P54731	FAS-associated factor 1	Faf1	73.862	35689000	1540700	1518600	3877700	6483200	2623500	1235700	2418500	1519200	4307500	3510000	1715100	2311300	885710	1741800	1667700	1148400	2344200	2031500	1416500	1123200	1599600	1133500	1928900	2426800	1770100	1785500	1466700	1496500
P54775	P54775	26S protease regulatory subunit 6B	Psmc4	47.408	1073400000	81445000	80869000	80040000	118720000	48194000	55827000	124090000	99156000	117380000	86098000	15578000	67326000	42851000	55774000	56158000	49719000	74559000	58716000	38051000	42451000	71272000	65145000	60665000	42536000	23867000	41113000	34307000	39380000
P54822	P54822	Adenylosuccinate lyase	Adsl	54.866	45987000	2043400	3313000	768440	6327600	3892600	3195700	3021600	2278400	4591800	3096000	5192500	3291300	1394000	3580700	1608500	1665900	1696300	1885400	2157300	1752300	2056200	1707900	2077700	1900600	2239100	2558800	2864800	3526600
P54823	P54823	Probable ATP-dependent RNA helicase DDX6	Ddx6	54.191	161910000	5983400	12079000	3399600	18742000	17782000	6418500	7804200	8497900	20630000	9775100	15673000	17592000	10479000	7049200	6939400	7039300	7037400	8441300	9131300	6410100	6387600	6065100	9974400	7554400	8061200	8347500	6869800	7578100
P54923	P54923	[Protein ADP-ribosylarginine] hydrolase	Adprh	40.068	26733000	1733400	883970	4707000	1964600	1651300	846130	4679600	1281900	4459900	2930300	0	0	895790	698680	1686900	1007200	1629100	1514400	2250600	1127900	0	1493100	1121300	0	0	0	1246200	962360
P55012	P55012	Solute carrier family 12 member 2	Slc12a2	131.03	9658400	0	0	4852800	0	0	0	0	0	0	4805600	0	0	0	0	0	0	4852800	0	0	0	0	0	0	2771300	0	0	0	0
P55194	P55194	SH3 domain-binding protein 1	Sh3bp1	74.172	34328000	1453400	2726200	2966000	5272000	1151900	5014900	11479000	1218800	1267500	0	0	0	551810	1225900	1289000	1531600	2623400	2892400	1770900	2219200	3701500	1812800	1185500	0	0	0	1289200	1863300
P55258;P61028	P55258;P61028	Ras-related protein Rab-8A;Ras-related protein Rab-8B	Rab8a;Rab8b	23.668	162550000	8763100	14374000	3384100	28250000	16747000	7792600	8929500	6496100	12621000	15985000	10111000	12605000	7756100	8737800	7086900	7947700	5311300	10443000	9563500	6009600	5610500	5084300	9438900	10120000	6964500	8063800	6720800	5437200
P55264	P55264	Adenosine kinase	Adk	40.148	263780000	16850000	22358000	14068000	35533000	7638700	11310000	30695000	23883000	22668000	17898000	11582000	15889000	15790000	17614000	11831000	13519000	15949000	13601000	11525000	10385000	15026000	14257000	12668000	9271400	8222700	11037000	11826000	12238000
P55821	P55821	Stathmin-2	Stmn2	20.828	389680000	30312000	28884000	13841000	26401000	18807000	27121000	32883000	23107000	24863000	20636000	33413000	25363000	44005000	40047000	19058000	19177000	13841000	11417000	14380000	21549000	18139000	15098000	15162000	11900000	21260000	16342000	37226000	31853000
P56135	P56135	ATP synthase subunit f, mitochondrial	Atp5j2	10.344	66483000	4928400	7229100	0	6200400	3838900	4479500	5352500	0	4764100	10514000	4879100	6226800	3319400	4750400	3249400	5033200	0	2811800	3078100	3732300	3096300	0	3046600	4280600	3255600	4207300	2944700	3962300
P56183	P56183	Ribosomal RNA processing protein 1 homolog A	Rrp1	54.776	841940000	64561000	66101000	37908000	55962000	43718000	49095000	86532000	63266000	44852000	70687000	52167000	72122000	72249000	62727000	37721000	39375000	50380000	33244000	39372000	45089000	40581000	39360000	35401000	39710000	35996000	40493000	47930000	42230000
P56212;P60840	P56212;P60840	cAMP-regulated phosphoprotein 19;Alpha-endosulfine	Arpp19;Ensa	12.293	30679000	0	2593800	0	2208300	0	5075700	5149400	2093400	0	0	5621500	2225000	2833600	2878300	0	2132100	0	1431200	0	2719100	1910300	1873900	0	0	2876700	1886800	3207500	2577700
P56376	P56376	Acylphosphatase-1	Acyp1	11.241	40532000	3985500	3464000	1220500	3672100	1601000	2624700	2682500	1593800	2468200	1788900	3177400	3537400	4110300	4605900	3035400	2098800	1528900	1744000	1531300	1998600	1683500	1412300	1697900	1405700	1967900	2089400	2580700	2648900
P56379	P56379	6.8 kDa mitochondrial proteolipid	Mp68	6.6979	157770000	4354500	11520000	22203000	11412000	4482900	4670400	14041000	21253000	15076000	24241000	4476200	7255500	11594000	1193200	5896100	4386200	9884400	6262300	7067200	7575300	8212400	6883000	6221900	7517500	6009900	5792400	8019900	2297400
P56395	P56395	Cytochrome b5	Cyb5a	15.241	390630000	27069000	23466000	38101000	100120000	25161000	24823000	53145000	37245000	17873000	12377000	10848000	9705800	5132100	5572400	15502000	16983000	33208000	39952000	17067000	23051000	26303000	24308000	13755000	8435900	6910400	8284400	5764700	7051300
P56399	P56399	Ubiquitin carboxyl-terminal hydrolase 5	Usp5	95.832	909470000	54184000	60171000	67453000	92808000	55782000	32503000	112870000	92762000	85822000	68560000	34901000	55580000	53291000	42785000	42293000	39494000	64544000	44391000	42423000	33094000	52490000	52363000	48771000	32880000	33961000	36603000	39774000	38877000
P56480	P56480	ATP synthase subunit beta, mitochondrial	Atp5b	56.3	6511800000	404680000	447420000	431550000	600130000	277140000	436620000	607580000	277420000	575660000	397130000	470460000	496090000	535400000	554550000	260140000	284500000	374540000	223410000	219020000	321820000	300270000	201040000	293350000	216480000	257790000	302870000	397440000	399420000
P56716	P56716	Oxygen-regulated protein 1	Rp1	234.39	314020000	23480000	12791000	44694000	18715000	13142000	1567200	23342000	55166000	22008000	19787000	18756000	30350000	14396000	15825000	15555000	10421000	20383000	9930900	12476000	10959000	10981000	18045000	15878000	14601000	14399000	15998000	14643000	15445000
P56812	P56812	Programmed cell death protein 5	Pdcd5	14.275	98767000	6889800	7522200	4240800	9508600	4598700	5749500	9226800	4284700	4650300	8382200	7755900	6713800	10224000	9020100	4193300	4317800	4384000	3759100	3322900	5342400	4421200	2651900	3962800	5203200	4817900	4151800	9130700	6747300
P56873	P56873	Sjoegren syndrome/scleroderma autoantigen 1 homolog	Sssca1	21.336	20147000	2300000	2296500	1756700	2223700	1297900	0	3731300	2279400	2442100	0	0	1819900	0	0	1392000	1531300	1764300	965770	1001400	0	2067200	1495800	1495700	0	0	1177600	0	0
P56959	P56959	RNA-binding protein FUS	Fus	52.673	840130000	58410000	49186000	37888000	92511000	39606000	44361000	85703000	59126000	53881000	147480000	47708000	43896000	31543000	48834000	37623000	35057000	38817000	39507000	34999000	38947000	39788000	31341000	34766000	79604000	36161000	31283000	28876000	34017000
P56960	P56960	Exosome component 10	Exosc10	100.94	49650000	1525900	1617500	0	7756700	3140900	2472300	11435000	3921200	7066400	6049700	0	1610700	1394100	1660200	2138200	944110	0	2260200	2878400	3428700	4503200	3070100	4375800	2329600	0	1548600	1040400	1441800
P57080	P57080	Ubiquitin carboxyl-terminal hydrolase 25	Usp25	121.42	12812000	1151700	0	0	0	0	0	8575000	0	2110600	974420	0	0	0	0	724080	0	0	0	0	0	0	0	1287100	561930	0	0	0	0
P57716	P57716	Nicastrin	Ncstn	78.491	6633000	0	0	0	0	0	0	0	0	0	0	0	1888600	1938700	2805600	0	0	0	0	0	0	0	0	0	0	0	1216800	1640100	2231600
P57725;P59808	P57725;P59808	SAM domain-containing protein SAMSN-1;SAM and SH3 domain-containing protein 1	Samsn1;Sash1	41.601	83734000	7380600	2776400	7182900	13625000	1860400	5038200	11816000	5173300	9276100	6567100	3353300	2329800	1593400	5761600	4187700	3079300	6483300	5254800	2141600	3561700	5727200	5646800	4898000	3236000	1586700	2244800	2005200	3838900
P57759	P57759	Endoplasmic reticulum resident protein 29	Erp29	28.823	86905000	6829200	4592400	5228100	7981100	2881800	5563700	9563000	5468500	3681100	2377800	4182200	7825500	10471000	10259000	3974700	4127600	7077600	2879400	2983000	5984300	4013800	3014100	2771200	1778300	3229700	4129700	7519600	6348900
P57776	P57776	Elongation factor 1-delta	Eef1d	31.293	2469700000	183050000	155200000	205600000	171060000	184310000	119190000	248550000	193380000	190790000	144800000	115770000	186420000	175690000	195880000	118590000	107950000	207280000	73547000	120040000	108700000	126210000	124800000	121170000	84429000	93774000	121280000	134700000	141590000
P57780	P57780	Alpha-actinin-4	Actn4	104.98	1753800000	132750000	119520000	46598000	115380000	76639000	104730000	109660000	106780000	124170000	156950000	249180000	163140000	130220000	118070000	80930000	80557000	51391000	49236000	62537000	89985000	58440000	79683000	74426000	87375000	160540000	98070000	99675000	92511000
P57784	P57784	U2 small nuclear ribonucleoprotein A	Snrpa1	28.357	638280000	44645000	40151000	38033000	57996000	41089000	44200000	67736000	52805000	36929000	47103000	44049000	50941000	39123000	33485000	28274000	27095000	32839000	25550000	41327000	33524000	36514000	31009000	23652000	28390000	30067000	26651000	30277000	31339000
P58044	P58044	Isopentenyl-diphosphate Delta-isomerase 1	Idi1	26.289	441770000	36456000	27824000	29219000	34725000	23609000	20111000	51308000	29979000	51310000	28933000	22454000	31469000	28378000	25993000	21327000	21193000	25254000	18522000	18116000	17944000	26820000	23069000	26788000	13458000	18443000	21483000	22739000	19182000
P58252	P58252	Elongation factor 2	Eef2	95.313	4303800000	275770000	329830000	189910000	418820000	323460000	225990000	318340000	296380000	482700000	298890000	267620000	355320000	261490000	259280000	199240000	211810000	216530000	179750000	246690000	183070000	167830000	175180000	301700000	180920000	169090000	224100000	205700000	187810000
P58389	P58389	Serine/threonine-protein phosphatase 2A activator	Ppp2r4	36.71	94285000	7040500	5817000	5884600	7986100	4783100	4149100	3330700	854470	11297000	8807900	8327900	5479500	10461000	10066000	5769600	3170100	4475800	2781100	3686000	3935500	3870400	4313700	5353700	5887800	5680900	5683100	6104900	3917300
P58462;Q99JB6;P58463	P58462	Forkhead box protein P1	Foxp1	78.832	2080300000	147180000	143920000	104400000	280040000	75392000	165690000	264720000	144760000	166880000	200080000	166640000	99929000	44669000	75980000	93329000	89420000	112840000	114060000	65808000	120550000	112500000	74309000	96916000	110910000	117110000	64483000	41993000	58159000
P58468	P58468	Protein FAM207A	Fam207a	24.814	363180000	19522000	21265000	16242000	28467000	24720000	24924000	30926000	27088000	22946000	32397000	30350000	21589000	34351000	28398000	16417000	16445000	17341000	11688000	18222000	20051000	16851000	16019000	14535000	17168000	16392000	16434000	27066000	21324000
P58501	P58501	PAX3- and PAX7-binding protein 1	Paxbp1	104.83	43064000	1109000	4601500	730070	4744600	2932000	2632200	6917100	5724800	1897600	3358500	2210100	4257400	1393000	556150	2229800	2366500	2281600	1402300	1679400	1623100	3627700	2356700	1674500	1737500	1455000	2159200	1444300	1250400
P58771	P58771	Tropomyosin alpha-1 chain	Tpm1	32.68	283750000	26192000	18528000	12798000	28535000	19147000	8020200	17418000	6284600	24239000	47982000	52650000	16888000	1621100	3447600	13851000	10802000	14736000	8867900	10995000	17082000	8831400	5030500	15985000	23288000	29052000	12318000	4027200	4716100
P58774;CON__Q3SX28	P58774;CON__Q3SX28	Tropomyosin beta chain	Tpm2	32.836	2023700	0	0	0	0	0	0	0	0	2023700	0	0	0	0	0	0	0	0	0	0	0	0	0	1234100	0	0	0	0	0
P58854	P58854	Gamma-tubulin complex component 3	Tubgcp3	103.47	223130000	12718000	16214000	1695200	26603000	9074300	19764000	3719000	5192300	9356700	31713000	35912000	21475000	15938000	13750000	10608000	9653600	5336100	12531000	7368000	9753600	4791700	8470600	7629900	16035000	20845000	11015000	12719000	8390100
P59325	P59325	Eukaryotic translation initiation factor 5	Eif5	48.968	278840000	20666000	18436000	17486000	20464000	16197000	16513000	25401000	25819000	20084000	19144000	11402000	23011000	19539000	24682000	14037000	14876000	15726000	9678500	10814000	13933000	14695000	14275000	11852000	11930000	9507700	13009000	16127000	19025000
P59326	P59326	YTH domain-containing family protein 1	Ythdf1	60.878	34172000	1642400	1097100	1302100	5669400	2115500	3092900	4898700	1551500	0	5579700	3547300	2208700	1466800	0	1643200	1252500	2032500	1870400	2435200	1678400	1505200	1613200	0	2311400	2005200	1601700	1495600	0
P59328	P59328	WD repeat and HMG-box DNA-binding protein 1	Wdhd1	124.25	63485000	858320	1230900	20385000	2036400	625170	1757800	2843900	0	0	28073000	1232400	1000300	1690800	1751200	0	0	0	0	0	1391200	1600300	0	0	0	0	0	1407900	1389300
P59708	P59708	Splicing factor 3B subunit 6	Sf3b6	14.585	492070000	29400000	31719000	12108000	46460000	35893000	22653000	64148000	42628000	62253000	30864000	26133000	35379000	23486000	28947000	17612000	19189000	20490000	20281000	24979000	20249000	30689000	23822000	23058000	23449000	22349000	19343000	19495000	21403000
P59999	P59999	Actin-related protein 2/3 complex subunit 4	Arpc4	19.667	186810000	3377700	2699900	15401000	21405000	5280800	10094000	15819000	17394000	19836000	14245000	24117000	15955000	10751000	10438000	8023600	6772600	11954000	8449400	8220900	7543200	8779200	11999000	9575500	9209100	11760000	8937700	6552300	6279700
P60122	P60122	RuvB-like 1	Ruvbl1	50.213	5640500000	397060000	385280000	317760000	614620000	349860000	291430000	609230000	466870000	403270000	424840000	364760000	340720000	311690000	363090000	242010000	249990000	326750000	260570000	250060000	252270000	336970000	312760000	237540000	245490000	222620000	230520000	266730000	276170000
P60229	P60229	Eukaryotic translation initiation factor 3 subunit E	Eif3e	52.22	396970000	37077000	30348000	21713000	43360000	21902000	14833000	48907000	29317000	23479000	34504000	29342000	30109000	16240000	15840000	19829000	20381000	22708000	16197000	19973000	14178000	20384000	15711000	17848000	19178000	16038000	16571000	17174000	17811000
P60335	P60335	Poly(rC)-binding protein 1	Pcbp1	37.497	5667600000	372830000	422050000	326550000	812560000	361970000	312640000	587400000	408410000	549070000	406360000	274410000	325970000	259080000	248250000	249060000	273740000	318240000	335540000	247790000	251060000	316260000	264480000	315380000	225670000	194250000	211850000	208960000	226650000
P60710	P60710	Actin, cytoplasmic 1;Actin, cytoplasmic 1, N-terminally processed	Actb	41.736	359390000000	26789000000	27033000000	15668000000	39330000000	20778000000	23028000000	35369000000	23885000000	31406000000	38564000000	32820000000	20056000000	11734000000	12930000000	16282000000	16820000000	16246000000	17382000000	14149000000	16851000000	18492000000	14506000000	18905000000	20525000000	19647000000	14288000000	8937200000	10116000000
P60762	P60762	Mortality factor 4-like protein 1	Morf4l1	41.492	62091000	4706800	4886700	1807100	5475400	2421700	1566400	6775100	6726500	3556600	5469800	5125600	2765100	5141100	5666900	2768800	2954300	2266500	2045300	2527600	3269800	3380600	3992500	1933900	2615300	2949600	2431900	3907500	3786500
P60766	P60766	Cell division control protein 42 homolog	Cdc42	21.258	543570000	42249000	39432000	29604000	42892000	33339000	31699000	45697000	20816000	44268000	38068000	49775000	42219000	38627000	44888000	24825000	26028000	22245000	18696000	21411000	27220000	23794000	19544000	26575000	20056000	32939000	32017000	35601000	35635000
P60824	P60824	Cold-inducible RNA-binding protein	Cirbp	18.607	151900000	11070000	7702400	1862800	13704000	11516000	7635600	15988000	4901900	9818600	27717000	17772000	10366000	7110700	4731500	6358700	7086000	4250300	6043400	9130800	6263600	9651500	4219500	6191300	13903000	6845000	6101400	5471400	4979400
P60843;P10630	P60843	Eukaryotic initiation factor 4A-I	Eif4a1	46.153	9204400000	700200000	674000000	355480000	2013300000	425340000	537310000	703880000	617040000	834290000	670300000	351750000	554770000	359690000	407010000	381510000	361840000	353070000	700690000	302820000	382320000	372640000	349600000	435540000	356210000	191960000	312420000	273780000	283860000
P60867	P60867	40S ribosomal protein S20	Rps20	13.373	3701900000	282430000	254410000	237090000	347190000	443440000	218520000	378640000	245280000	249030000	260480000	228990000	230860000	170990000	154550000	168980000	184050000	236020000	143110000	319710000	190310000	212680000	167550000	147520000	132550000	136360000	142040000	141300000	157470000
P60898	P60898	DNA-directed RNA polymerase II subunit RPB9	Polr2i	14.523	17639000	1851100	1935700	0	0	0	3036200	1951100	2640400	2636300	0	0	0	1688700	1899000	1382900	1453200	0	0	0	1991000	965960	1683700	1625300	0	0	0	1532100	1575400
P61027	P61027	Ras-related protein Rab-10	Rab10	22.541	89923000	4308600	6423200	4178200	16027000	4766100	5855700	5448900	2836300	8168400	8273700	3324800	9934200	3171900	7206200	3591300	4508100	3212300	5606900	3675500	4045500	3089300	4076300	4810000	4917700	2804800	5106300	3557400	4921000
P62838;P61079;P61080;Q6ZWY6	P62838;P61079	Ubiquitin-conjugating enzyme E2 D2;Ubiquitin-conjugating enzyme E2 D3	Ube2d2;Ube2d3	16.735	258480000	18575000	10467000	10754000	22955000	14342000	13210000	32007000	23180000	31727000	13210000	7591500	25895000	18301000	16264000	10814000	10417000	16442000	9483500	10444000	10659000	15695000	11469000	12640000	8328800	9577600	9800100	11090000	9970100
P61082	P61082	NEDD8-conjugating enzyme Ubc12	Ube2m	20.9	91839000	7783300	7674900	7586200	8663800	5863200	4906300	6923000	5422600	4437000	6387100	5158300	8363400	6143500	6525900	4383600	4774800	7091000	3365500	4332700	3426500	3658100	4261500	5281200	3495300	3361800	5321300	4859900	4900000
P61087	P61087	Ubiquitin-conjugating enzyme E2 K	Ube2k	22.406	36153000	2067300	0	1144700	1249400	0	1979800	2541300	1838200	1698100	5738400	6718900	2000800	2832100	6344100	2016100	0	1650400	839730	0	2440000	1980700	1863100	1606200	1253100	2496100	1999600	3716200	2650400
P61089;Q9CQ37	P61089	Ubiquitin-conjugating enzyme E2 N	Ube2n	17.138	560610000	50379000	38423000	23057000	55818000	31472000	37883000	61531000	25454000	41104000	32499000	45714000	38065000	42227000	36988000	28369000	24653000	28167000	21685000	23429000	30521000	29116000	20648000	24666000	18833000	28328000	24718000	33349000	35199000
P61161	P61161	Actin-related protein 2	Actr2	44.76	319320000	19503000	35329000	13481000	20184000	20043000	25503000	21944000	15136000	24859000	23226000	34400000	24299000	17724000	23690000	15908000	15287000	15580000	11420000	14289000	16391000	12845000	12911000	14790000	14640000	18854000	16853000	12961000	16564000
P61202	P61202	COP9 signalosome complex subunit 2	Cops2	51.596	62464000	5650500	4229300	4627500	8653700	1730300	4894300	6617200	1920500	3827500	3856000	2443900	7793100	4895600	1324300	3013600	3545600	3717300	1909900	3087700	3685300	2947500	2777100	2412400	2279500	2501300	3006700	3833700	2458300
P61205;P84078;Q8BSL7	P61205;P84078;Q8BSL7	ADP-ribosylation factor 3;ADP-ribosylation factor 1;ADP-ribosylation factor 2	Arf3;Arf1;Arf2	20.601	700840000	50463000	41875000	35565000	77134000	46510000	22302000	57124000	49790000	82165000	55379000	53750000	59004000	42009000	27766000	29930000	35886000	35025000	30028000	33721000	25314000	24806000	27715000	41141000	33921000	27891000	31822000	29379000	24312000
P61211	P61211	ADP-ribosylation factor-like protein 1	Arl1	20.411	61977000	4545600	2321500	2480900	10466000	2307200	5136300	5294800	2765400	6210500	5268600	4841800	4871200	2496600	2970400	1762300	1350800	1675200	3935800	2204500	2603600	2422200	1122000	2201800	1950500	2561900	3210400	1523400	1607900
P61222	P61222	ATP-binding cassette sub-family E member 1	Abce1	67.314	492460000	36859000	40379000	27600000	86473000	33223000	30052000	28294000	23379000	49441000	28390000	17722000	30317000	30703000	29624000	24826000	23733000	24606000	35721000	22551000	19992000	20266000	19122000	31146000	15853000	13089000	23116000	24132000	23856000
P61255	P61255	60S ribosomal protein L26	Rpl26	17.258	3379900000	248860000	187110000	193180000	422950000	383450000	134350000	285530000	189820000	372460000	224680000	228570000	245330000	129420000	134200000	150700000	136250000	161930000	151680000	264790000	103550000	126140000	97880000	190300000	134330000	120200000	125110000	114330000	91195000
P61290	P61290	Proteasome activator complex subunit 3	Psme3	29.506	156840000	11918000	11193000	6693300	14332000	6592800	11056000	17239000	8563700	8709500	7544700	9870200	12525000	15572000	15035000	7445000	7452400	6788800	6249900	5780600	8570000	10011000	5575800	5331500	4527200	5954200	7851900	13003000	11348000
Q9CQL1;P61327	Q9CQL1;P61327	Protein mago nashi homolog 2;Protein mago nashi homolog	Magohb;Magoh	17.091	1464600000	119580000	101900000	68390000	159040000	92050000	86403000	183030000	121900000	71413000	110800000	118060000	106110000	50970000	74982000	61433000	65553000	79660000	66279000	73583000	69356000	83476000	74340000	59845000	55780000	62330000	60743000	50016000	54956000
P61358	P61358	60S ribosomal protein L27	Rpl27	15.798	1788800000	126670000	118700000	159390000	393950000	135250000	98521000	126420000	62929000	167540000	118770000	86819000	97860000	48823000	47165000	85494000	85263000	114590000	104080000	104290000	88515000	88571000	55590000	109740000	79019000	65460000	70832000	47802000	49275000
P61406	P61406	Telomerase-binding protein EST1A	Smg6	160.49	56279000	0	6803100	0	43780000	0	0	0	0	0	0	2293300	0	2081300	1320800	0	4257800	0	5071400	0	0	0	0	0	0	5159500	0	8853200	4377800
P61514	P61514	60S ribosomal protein L37a	Rpl37a	10.275	445570000	31867000	37248000	13483000	63574000	56641000	8657800	34943000	31763000	48586000	40078000	17790000	34082000	18606000	8245800	16892000	21945000	20726000	24243000	37955000	12764000	18886000	17272000	27459000	21992000	18980000	19964000	13938000	11262000
P61750	P61750	ADP-ribosylation factor 4	Arf4	20.396	160060000	928760	13285000	7874500	36856000	9449500	9183400	12905000	8033100	18014000	17013000	8391900	11097000	7029500	0	5251800	8444200	7836400	13795000	7190400	7261300	7084500	5223500	10000000	8905200	5313900	7115100	5917900	0
P61759	P61759	Prefoldin subunit 3	Vbp1	22.435	47851000	5334800	1599300	2777600	5915800	2948300	4048100	4571400	2048400	5004800	1127300	5309800	4306900	0	2858700	2977200	1876800	3035500	2913200	2138000	1887800	2882400	1384600	1725600	758510	3861800	3171800	0	2598900
P61957	P61957	Small ubiquitin-related modifier 2	Sumo2	10.871	484880000	41563000	37744000	14177000	42731000	23062000	33782000	43414000	25835000	33216000	24912000	38009000	38967000	48678000	38788000	25135000	24111000	21045000	17402000	16308000	23068000	22527000	14981000	18287000	21523000	22820000	23399000	38315000	36175000
P61961	P61961	Ubiquitin-fold modifier 1	Ufm1	9.1175	61883000	5241200	6077800	0	6510400	0	5608700	6631400	0	0	0	11381000	5560600	6240000	8631600	3295300	4035200	0	2815400	0	4456300	3658100	0	0	0	7241800	3582800	5278800	6865400
P61963	P61963	DDB1- and CUL4-associated factor 7	Dcaf7	38.926	162600000	10420000	12422000	5255800	13136000	9288000	5294000	17165000	22507000	14073000	14819000	14080000	9639100	7170000	7330300	7308200	7257100	9247600	6369300	7323200	4905600	7820700	10824000	7083500	7642600	8673000	6798700	5280400	8877900
P61965	P61965	WD repeat-containing protein 5	Wdr5	36.588	233880000	17698000	19086000	832510	23452000	15178000	13403000	25406000	18058000	15203000	20279000	17477000	18017000	15359000	14431000	10020000	11637000	8103100	10020000	9038600	10662000	12562000	11653000	11377000	10801000	10935000	10422000	11818000	11959000
P61967	P61967	AP-1 complex subunit sigma-1A	Ap1s1	18.733	9893500	0	846470	0	2530800	759770	0	1375700	0	1286100	1236200	0	948330	910090	0	0	660050	0	921080	542310	0	767010	0	779730	743390	0	688230	772540	0
P61971	P61971	Nuclear transport factor 2	Nutf2	14.478	85372000	5068900	3699700	211780	3191000	3890800	3545800	3834100	30438000	3627200	3232700	5091000	4067400	11529000	3944700	4611300	2785300	294560	1641800	4304700	4076400	3060300	13030000	3200600	2697400	4687200	3792000	5136300	4539900
P61979	P61979	Heterogeneous nuclear ribonucleoprotein K	Hnrnpk	50.976	8695600000	622950000	736370000	451600000	1052600000	481430000	430140000	1001000000	761090000	681950000	607740000	458360000	491330000	431690000	487360000	381090000	410210000	461010000	429470000	379180000	344210000	488450000	431780000	402220000	349690000	294860000	311940000	338390000	360550000
P61982	P61982	14-3-3 protein gamma;14-3-3 protein gamma, N-terminally processed	Ywhag	28.302	635590000	41227000	45689000	36844000	52378000	45189000	32553000	53521000	38640000	49095000	39215000	46620000	55318000	49038000	50265000	28823000	27280000	35166000	23128000	28020000	25134000	29984000	26878000	26534000	25537000	29676000	33486000	48367000	42250000
P62046	P62046	Leucine-rich repeat and calponin homology domain-containing protein 1	Lrch1	79.075	9095800	1564500	0	0	2918100	0	1202600	0	0	0	3410600	0	0	0	0	1134200	0	0	1311800	0	1117900	0	0	0	1603900	0	0	0	0
P62071;P10833	P62071	Ras-related protein R-Ras2	Rras2	23.399	1371300000	111590000	94689000	46546000	128200000	41579000	45454000	157020000	78144000	102290000	163350000	138450000	112310000	66238000	85387000	64708000	59146000	51948000	47352000	34799000	49603000	76247000	47767000	59575000	97255000	90485000	62558000	63230000	71650000
P62075	P62075	Mitochondrial import inner membrane translocase subunit Tim13	Timm13	10.458	46835000	1438200	6276100	2960000	0	0	1780300	4158600	1936900	1772700	9819200	3638800	2132300	8966400	1955700	1871500	2115000	2284200	0	0	2883800	2144800	2628400	2237400	2379200	4792100	2814500	3976000	2451800
P62082	P62082	40S ribosomal protein S7	Rps7	22.127	8870800000	463960000	636840000	367420000	858640000	644340000	635820000	758840000	703330000	732670000	642600000	627830000	702200000	569180000	527100000	349100000	401850000	347620000	368860000	480530000	490560000	397380000	433120000	401480000	324960000	406220000	427870000	428840000	401190000
P62137	P62137	Serine/threonine-protein phosphatase PP1-alpha catalytic subunit	Ppp1ca	37.54	2256000000	182120000	128180000	104310000	258310000	140710000	152970000	218340000	131290000	172840000	173000000	210130000	173690000	97941000	112130000	112170000	92661000	99216000	99303000	103220000	119640000	129570000	94005000	113390000	98493000	133160000	108350000	80933000	89098000
P62141	P62141	Serine/threonine-protein phosphatase PP1-beta catalytic subunit	Ppp1cb	37.186	264930000	23216000	18233000	7302500	28451000	18369000	16518000	26855000	20197000	19441000	19988000	20392000	24615000	12223000	9132900	10585000	10219000	9176100	8948100	12236000	10134000	10352000	11543000	12051000	7245700	12827000	10605000	7933200	9171900
P62192	P62192	26S protease regulatory subunit 4	Psmc1	49.184	939140000	69165000	71970000	55190000	114290000	49994000	45693000	89013000	79196000	96179000	68342000	41591000	58675000	46686000	53153000	42962000	47034000	61443000	45175000	34096000	40014000	55308000	59125000	52387000	33799000	27170000	41331000	35431000	40094000
P62196	P62196	26S protease regulatory subunit 8	Psmc5	45.626	864780000	75397000	67568000	45999000	111130000	45410000	33749000	102280000	82330000	78956000	69682000	33436000	44212000	34955000	39670000	38491000	35913000	52425000	43051000	32524000	27891000	44926000	51939000	42249000	34862000	22696000	32561000	30563000	28956000
P62242	P62242	40S ribosomal protein S8	Rps8	24.205	4701100000	353670000	321690000	243190000	622980000	470960000	311340000	356670000	236640000	439280000	396110000	352580000	301960000	160000000	134070000	212300000	216090000	232820000	259660000	337290000	247300000	196230000	159850000	313440000	216310000	218710000	194680000	136250000	123660000
P62245	P62245	40S ribosomal protein S15a	Rps15a	14.839	4552200000	360130000	331480000	266780000	443860000	425590000	337770000	408980000	311480000	430780000	340220000	301180000	271440000	153940000	168630000	190650000	183790000	227830000	164070000	267140000	209790000	199810000	167190000	234200000	218850000	192280000	163630000	128880000	124120000
P62259	P62259	14-3-3 protein epsilon	Ywhae	29.174	6318800000	389630000	398890000	345640000	546480000	353270000	356710000	568910000	401170000	467610000	453920000	496370000	485610000	568220000	486350000	228780000	228680000	260720000	189870000	207840000	244550000	255610000	213470000	200680000	180200000	246210000	220760000	359870000	345230000
P62264	P62264	40S ribosomal protein S14	Rps14	16.273	11852000000	897090000	814290000	635950000	1105800000	953910000	821660000	1001400000	800900000	1046800000	1092700000	876640000	753140000	489810000	561570000	458680000	460980000	556780000	417510000	614280000	552650000	481760000	436110000	529800000	573490000	441500000	412820000	351430000	394310000
P62267	P62267	40S ribosomal protein S23	Rps23	15.807	3161300000	158710000	269300000	148140000	491300000	412450000	272300000	231210000	133490000	205540000	331900000	172240000	138510000	117670000	78490000	156510000	156060000	169020000	138820000	236530000	139530000	136740000	161490000	161520000	168450000	108140000	126710000	109940000	93759000
P62270	P62270	40S ribosomal protein S18	Rps18	17.718	10955000000	716060000	706560000	701560000	1066400000	1013900000	657480000	1138100000	916780000	928680000	973430000	883530000	638990000	300580000	312610000	472590000	470100000	663860000	410570000	689540000	492750000	516640000	542880000	558180000	571560000	480130000	412180000	273940000	274290000
P62274	P62274	40S ribosomal protein S29	Rps29	6.6767	424090000	38563000	31163000	20354000	41832000	46437000	17913000	36066000	19655000	33696000	57678000	31336000	24286000	11951000	13157000	19328000	17633000	17077000	15171000	27036000	11752000	16499000	13410000	17243000	25905000	15764000	12392000	8412800	8847700
P62281	P62281	40S ribosomal protein S11	Rps11	18.431	4912600000	353790000	322810000	181270000	601720000	389010000	359580000	367060000	270450000	425700000	477110000	329220000	423120000	211610000	200140000	219310000	218190000	205660000	252770000	297090000	251010000	195780000	199140000	273480000	288660000	226520000	243510000	166920000	157570000
P62301	P62301	40S ribosomal protein S13	Rps13	17.222	3884900000	262820000	259790000	270040000	393060000	374770000	231950000	409450000	238410000	328210000	269150000	337080000	268680000	114290000	127180000	164220000	176470000	256820000	177300000	288410000	176740000	220910000	157610000	196350000	165490000	187600000	182540000	97070000	121790000
P62305	P62305	Small nuclear ribonucleoprotein E	Snrpe	10.803	476680000	33482000	37105000	33053000	31953000	33013000	33187000	70196000	38567000	31145000	26989000	43733000	22840000	17979000	23439000	18372000	21222000	29578000	16362000	30279000	24743000	34515000	21996000	16196000	18779000	26047000	17934000	18460000	24558000
P62307	P62307	Small nuclear ribonucleoprotein F	Snrpf	9.7251	461680000	35738000	38453000	19211000	37239000	31886000	20401000	53637000	39181000	30494000	34877000	36583000	32169000	24528000	27280000	21211000	26531000	20321000	15519000	25337000	16602000	28533000	25824000	19727000	18397000	21882000	21146000	20790000	22434000
P62309	P62309	Small nuclear ribonucleoprotein G	Snrpg	8.496	523790000	33376000	31997000	34689000	47555000	48624000	29836000	61202000	39510000	42205000	43362000	36553000	31400000	23426000	20061000	19232000	24916000	30903000	19249000	30945000	20431000	30626000	18716000	20018000	22136000	21856000	18846000	20941000	18318000
P62311	P62311	U6 snRNA-associated Sm-like protein LSm3	Lsm3	11.845	43214000	3004500	3897000	3404400	6615100	3985300	2524100	5767300	2747100	2802500	2326900	0	2055600	4084200	0	1894800	2564000	3282400	2869600	3056700	2011800	3191400	1800600	1714300	1346100	0	1403400	3465800	0
P62313	P62313	U6 snRNA-associated Sm-like protein LSm6	Lsm6	9.1275	81143000	3650100	3515700	5276500	8455300	8492700	7225600	6450500	3841200	7720500	0	4966800	7447200	6930600	7170200	3908000	3661400	3953300	3290400	5582900	4440700	5581500	3936900	3770800	0	4957200	3817500	4636000	4561100
P62315	P62315	Small nuclear ribonucleoprotein Sm D1	Snrpd1	13.281	236500000	15876000	7365600	9192500	21336000	15106000	8234100	32784000	39985000	19262000	16800000	12972000	16851000	12782000	7956700	8645800	9312300	11082000	8354200	10398000	8643100	16372000	24818000	10316000	7437800	8218800	10015000	11121000	8546700
P62317	P62317	Small nuclear ribonucleoprotein Sm D2	Snrpd2	13.527	1047200000	76439000	80705000	57774000	85923000	96992000	68280000	124680000	85999000	69961000	82469000	51351000	65455000	50490000	50709000	50005000	48370000	59451000	36660000	66386000	48222000	63293000	55293000	44026000	44710000	39867000	42955000	43861000	54971000
P62320	P62320	Small nuclear ribonucleoprotein Sm D3	Snrpd3	13.916	1376200000	93985000	107950000	86735000	136170000	71563000	86061000	159020000	130100000	71300000	125450000	73927000	85921000	69592000	78431000	64904000	60238000	87120000	50363000	85606000	61847000	72272000	75593000	54700000	61697000	59666000	51393000	53443000	58284000
P62331	P62331	ADP-ribosylation factor 6	Arf6	20.082	377870000	27317000	33555000	14270000	28333000	34986000	14083000	56683000	14024000	44458000	26778000	27814000	21735000	18668000	15165000	20588000	16930000	18394000	14099000	10417000	16901000	23075000	22378000	21688000	20495000	19386000	16008000	14057000	12041000
P62334	P62334	26S protease regulatory subunit 10B	Psmc6	44.172	2029400000	188340000	130190000	167500000	259930000	106820000	76901000	260240000	181140000	174730000	106900000	85530000	105130000	80903000	105190000	99270000	96294000	149760000	112240000	75868000	87297000	128640000	122710000	108990000	74848000	50217000	73246000	73644000	78900000
P62627	P62627	Dynein light chain roadblock-type 1	Dynlrb1	10.99	137360000	5393400	4900700	10115000	14636000	8694900	9914800	20820000	13652000	8471000	9869400	8394600	3430300	5703800	13367000	4381200	6922800	5975200	5198000	6226400	6217100	9024400	8478800	7416300	4663300	7099400	4969600	6394300	8919100
P62631	P62631	Elongation factor 1-alpha 2	Eef1a2	50.454	102570000	11482000	2325900	8493700	18049000	7885200	7366400	16163000	0	12035000	10448000	6296600	0	2025000	0	5743300	5410900	6408000	6026900	4804400	6004800	8234100	0	5735400	4736500	3548400	0	8291600	0
P62702	P62702	40S ribosomal protein S4, X isoform	Rps4x	29.597	9897000000	670930000	711400000	595840000	1266200000	923290000	542280000	780330000	585180000	814200000	838950000	759770000	690820000	360740000	357130000	429240000	418680000	500330000	497540000	649030000	432460000	413890000	361880000	502200000	471120000	412970000	427710000	300190000	267070000
P62717	P62717	60S ribosomal protein L18a	Rpl18a	20.732	3086100000	233550000	226260000	116720000	471020000	396660000	118150000	171110000	143200000	324600000	257050000	211340000	219410000	94248000	102780000	148230000	132690000	147400000	176640000	265740000	138190000	98740000	98111000	238290000	135800000	112770000	127540000	80906000	72539000
P62751	P62751	60S ribosomal protein L23a	Rpl23a	17.695	8835700000	698610000	623240000	364470000	955110000	667320000	559890000	647330000	684370000	665830000	593290000	497480000	568390000	713420000	596980000	402250000	393430000	349830000	354060000	570590000	427790000	339100000	434720000	437120000	327690000	350740000	428630000	577950000	463330000
P62754	P62754	40S ribosomal protein S6	Rps6	28.68	6086900000	413730000	474200000	195560000	740850000	540680000	302890000	382750000	329830000	511870000	538640000	455020000	478920000	384240000	337720000	282670000	296240000	207720000	294040000	368070000	297140000	202810000	202220000	357610000	323980000	297240000	317790000	295240000	243400000
P62774	P62774	Myotrophin	Mtpn	12.861	348570000	24244000	26730000	20105000	31035000	22517000	19155000	26558000	24607000	29961000	23591000	28051000	16957000	28895000	26163000	15347000	15720000	23806000	12997000	15105000	15606000	15955000	17290000	17599000	11982000	15222000	17308000	21975000	19671000
P62806	P62806	Histone H4	Hist1h4a	11.367	476420000000	33456000000	34221000000	21813000000	46260000000	38255000000	25837000000	30387000000	29585000000	40049000000	34547000000	31798000000	36369000000	39045000000	34795000000	19122000000	19761000000	18010000000	19824000000	26376000000	20010000000	14901000000	17758000000	20907000000	17903000000	15241000000	22486000000	28383000000	23207000000
P62814	P62814	V-type proton ATPase subunit B, brain isoform	Atp6v1b2	56.55	50748000	3164700	4103400	2213400	3141200	985760	2776300	3224000	4197500	11238000	5402600	2189500	1328700	4308400	2474400	2146000	2513300	1962400	2193000	1206200	1976900	2871200	2632600	5134800	1761600	2249200	1382100	2390600	3177300
P62821;Q9DD03;Q8K386	P62821	Ras-related protein Rab-1A	Rab1A	22.677	684090000	52948000	43826000	39569000	60748000	33826000	28024000	57896000	39288000	84483000	52949000	39097000	72009000	35524000	43904000	31202000	22806000	32231000	28517000	26485000	35470000	19293000	25144000	39565000	29717000	25158000	35999000	30452000	38788000
P62827;Q61820	P62827;Q61820	GTP-binding nuclear protein Ran;GTP-binding nuclear protein Ran, testis-specific isoform	Ran;Rasl2-9	24.423	5674400000	315500000	393030000	296070000	483440000	314050000	336840000	477610000	479220000	511970000	462260000	354160000	441140000	414200000	394930000	254580000	263930000	296940000	194450000	240530000	258970000	235450000	332290000	310350000	252260000	220520000	295990000	323340000	299700000
P62830	P62830	60S ribosomal protein L23	Rpl23	14.865	8494900000	592310000	735480000	349310000	1085700000	515520000	528970000	838560000	685550000	758490000	757370000	486430000	501300000	218820000	441130000	394000000	389590000	318440000	423230000	385780000	452960000	415230000	385850000	418490000	460260000	374690000	371680000	286900000	313410000
P62835	P62835	Ras-related protein Rap-1A	Rap1a	20.987	72372000	0	3728400	3495400	0	2491600	3845200	3780700	3649300	3588800	0	47793000	0	0	0	0	2557900	3611900	0	2666200	3157000	2155100	2463900	2261400	0	26581000	0	0	0
P62843	P62843	40S ribosomal protein S15	Rps15	17.04	2326800000	135620000	115200000	160660000	265700000	271710000	177090000	186440000	139930000	201890000	196940000	225270000	141580000	45833000	62991000	73586000	80241000	104980000	77984000	123980000	103360000	94606000	56598000	65323000	56100000	91093000	55776000	37916000	43395000
P62849	P62849	40S ribosomal protein S24	Rps24	15.423	3318500000	232880000	233680000	187610000	368630000	285510000	206730000	309300000	256000000	225060000	341040000	205420000	231080000	99962000	135630000	138960000	178360000	179110000	147380000	199720000	178680000	184410000	141690000	130620000	171150000	109270000	138860000	102660000	102880000
P62852	P62852	40S ribosomal protein S25	Rps25	13.742	11184000000	766070000	799260000	677660000	758210000	781550000	557780000	866620000	910000000	1181600000	1270100000	1141100000	673180000	377960000	423190000	491350000	495110000	675310000	338080000	585360000	447370000	416960000	562200000	734680000	644640000	656150000	537050000	311180000	319430000
P62855	P62855	40S ribosomal protein S26	Rps26	13.015	2872900000	204090000	166910000	144220000	369330000	297910000	197190000	254870000	95178000	253140000	270840000	212290000	212050000	137280000	57559000	117380000	148970000	124350000	127820000	216380000	135130000	129320000	108220000	147890000	143560000	125400000	141630000	103350000	105110000
P62858	P62858	40S ribosomal protein S28	Rps28	7.8409	4337600000	349520000	287170000	302030000	508040000	592730000	262070000	346630000	184340000	322600000	269540000	352620000	286590000	132090000	141590000	177990000	166890000	226110000	174990000	370230000	222330000	177590000	119120000	168940000	133400000	169320000	140600000	121990000	121860000
P62862	P62862	40S ribosomal protein S30	Fau	6.6478	1378900000	69797000	117040000	87721000	138810000	93980000	84101000	169160000	121640000	61370000	66497000	112160000	107940000	84310000	64386000	61914000	50926000	73582000	41976000	85662000	88782000	73019000	63411000	54017000	56565000	44036000	45401000	105210000	75541000
P62869	P62869	Transcription elongation factor B polypeptide 2	Tceb2	13.17	465700000	36005000	25022000	30398000	38238000	19538000	17893000	64054000	45362000	26315000	30357000	29221000	29408000	36911000	36972000	22495000	17242000	27698000	21894000	20828000	22020000	25547000	25036000	20389000	23593000	21977000	18365000	23365000	21593000
P62874;Q61011	P62874	Guanine nucleotide-binding protein G(I)/G(S)/G(T) subunit beta-1	Gnb1	37.377	1750000000	102520000	146610000	73908000	176240000	79017000	104630000	143790000	106030000	138500000	246420000	160210000	106900000	92428000	72849000	72369000	79148000	91022000	74817000	71958000	83093000	77185000	68755000	84585000	114550000	111590000	69559000	72440000	66509000
P62876	P62876	DNA-directed RNA polymerases I, II, and III subunit RPABC5	Polr2l	7.645	103240000	6544200	8585700	6511900	11661000	6314100	5092800	11406000	10131000	9274300	11111000	8733300	5389000	2490100	0	4340100	7031900	5565200	3659000	5334100	5062800	7166700	7489600	4229900	5030200	4067000	3961000	3416600	0
P62880	P62880	Guanine nucleotide-binding protein G(I)/G(S)/G(T) subunit beta-2	Gnb2	37.331	679910000	21539000	43863000	24929000	85929000	41724000	53908000	78674000	51223000	67012000	74060000	66759000	15581000	26175000	28536000	24170000	27474000	23414000	31627000	27787000	37434000	36587000	31599000	37379000	40987000	42924000	27008000	21916000	26983000
P62889	P62889	60S ribosomal protein L30	Rpl30	12.784	2636900000	170360000	187690000	179690000	271010000	309640000	130110000	231710000	205470000	225050000	263120000	194460000	121570000	72195000	74838000	108550000	105320000	161550000	113170000	187500000	99038000	102720000	124250000	138750000	115520000	101120000	86734000	74663000	66200000
P62900	P62900	60S ribosomal protein L31	Rpl31	14.463	10379000000	810290000	479810000	854370000	896160000	1144000000	553740000	1008900000	627660000	768270000	828700000	864660000	713230000	347520000	482120000	466650000	474200000	766810000	405010000	909650000	527980000	494710000	468280000	502240000	426720000	475170000	387090000	336650000	341350000
P62908	P62908	40S ribosomal protein S3	Rps3	26.674	6359500000	429600000	417380000	325240000	848960000	644740000	341600000	424690000	321570000	647770000	641250000	416270000	414490000	254350000	231600000	269360000	274800000	280660000	332310000	452850000	275310000	216000000	199560000	364830000	321400000	254460000	258890000	190390000	177860000
P62911;P17932	P62911	60S ribosomal protein L32	Rpl32	15.86	1219500000	100850000	102190000	58929000	185840000	132550000	72632000	92610000	65776000	130980000	45966000	74106000	78136000	34331000	44567000	57967000	56831000	51532000	66317000	82069000	53514000	38542000	34855000	70691000	52146000	36308000	43891000	35385000	30085000
P62915	P62915	Transcription initiation factor IIB	Gtf2b	34.819	62445000	3447700	3526100	4054000	7957800	3991500	3412900	5897900	6406500	6338400	5456600	2995000	3849000	2832900	2278500	2614100	2876400	3219300	3057400	3102000	3150400	3186000	3912300	3459100	2601200	2092100	2662900	2369600	2510900
P62918	P62918	60S ribosomal protein L8	Rpl8	28.024	2835400000	258070000	156820000	148640000	563540000	453570000	121890000	129550000	82996000	193620000	254790000	121080000	199770000	71340000	79679000	135620000	135650000	127130000	194010000	262730000	129830000	96666000	72218000	166330000	130130000	105050000	105080000	83979000	78145000
P62932	P62932	F-box only protein 40	Fbxo40	79.95	87040000	0	0	10530000	0	8230200	0	22295000	20557000	0	0	0	8931000	0	16496000	0	0	10530000	0	6293000	0	12299000	13432000	0	0	0	5754400	0	13121000
P62960;Q9Z2C8	P62960	Nuclease-sensitive element-binding protein 1	Ybx1	35.73	4681800000	373150000	252950000	296120000	545280000	729180000	314210000	461020000	319450000	318910000	229980000	201700000	234310000	220290000	185230000	221360000	211940000	284690000	223370000	506450000	274320000	245460000	192000000	185970000	146310000	121500000	171750000	181210000	172040000
P62962	P62962	Profilin-1	Pfn1	14.957	7238800000	488430000	539880000	596810000	516450000	437570000	364250000	652610000	572040000	739710000	420040000	464600000	493320000	463310000	489780000	281510000	312540000	535130000	203080000	319220000	265830000	324270000	348210000	427810000	239000000	275690000	280960000	372830000	345580000
P62983;P62984;P0CG49;P0CG50	P62983;P62984;P0CG49;P0CG50	Ubiquitin-40S ribosomal protein S27a;Ubiquitin;40S ribosomal protein S27a;Ubiquitin-60S ribosomal protein L40;Ubiquitin;60S ribosomal protein L40;Polyubiquitin-B;Ubiquitin;Polyubiquitin-C;Ubiquitin;Ubiquitin-related 1;Ubiquitin-related 2	Rps27a;Uba52;Ubb;Ubc	17.951	19596000000	1233800000	1716100000	1460300000	1562300000	1429700000	1516700000	1589000000	3000800000	963670000	790150000	726610000	854140000	1451900000	1300300000	790030000	886050000	1357200000	655810000	1112700000	1186200000	797670000	1988300000	613940000	479460000	456810000	526620000	1205700000	981550000
P62996	P62996	Transformer-2 protein homolog beta	Tra2b	33.665	3310600000	276600000	235350000	141250000	291440000	252640000	192760000	344650000	173420000	212460000	285100000	327880000	307150000	126790000	143100000	155600000	150540000	152860000	144080000	192750000	150920000	194270000	119990000	143300000	160740000	190550000	183340000	92092000	111540000
P63001	P63001	Ras-related C3 botulinum toxin substrate 1	Rac1	21.45	25901000	3396700	2870200	1971900	1978500	0	1144700	3238400	0	2099500	0	1513700	2235800	3561700	1890400	1989200	1781700	1768600	1516800	0	1563800	1654600	0	0	0	0	0	1795900	2010700
P63005	P63005	Platelet-activating factor acetylhydrolase IB subunit alpha	Pafah1b1	46.67	33991000	3243800	3451300	718780	2133700	1786300	2723800	4179900	4160400	2013300	2333400	1536600	1547600	2683100	1478800	1453400	1546900	1187900	1403100	1822500	1541600	1707400	1913800	2005000	1804500	1458400	1477600	1679100	1519800
P63017	P63017	Heat shock cognate 71 kDa protein	Hspa8	70.87	30302000000	2248900000	2124300000	1724200000	2657200000	1756300000	1499600000	2716000000	2678800000	2335900000	2072200000	2186300000	2356700000	2028900000	1916700000	1313700000	1317500000	1637600000	1070000000	1277700000	1313800000	1442400000	1564700000	1415500000	1135400000	1297100000	1384700000	1715600000	1592700000
P63024;P63044	P63024;P63044	Vesicle-associated membrane protein 3;Vesicle-associated membrane protein 2	Vamp3;Vamp2	11.48	27725000	1767400	2223300	0	1944400	0	1879600	1838900	1985600	2012700	1901300	2752900	2755400	3936200	2727800	1015300	1274300	0	812350	0	1286200	943930	1467700	1099400	1004500	1981600	1477100	3766900	2454500
P63028	P63028	Translationally-controlled tumor protein	Tpt1	19.462	1363400000	101500000	102910000	98337000	113150000	97194000	60633000	129230000	124180000	120500000	76320000	78666000	93975000	80788000	85998000	61967000	66851000	92870000	49899000	68602000	52360000	72162000	79609000	72978000	45963000	48078000	61536000	75385000	70920000
P63037	P63037	DnaJ homolog subfamily A member 1	Dnaja1	44.868	1645900000	126780000	81025000	96045000	215880000	104530000	110450000	218970000	142370000	94846000	126680000	91680000	112050000	67019000	57603000	75246000	74368000	93043000	80835000	67637000	80998000	108890000	100970000	74808000	63326000	57704000	62386000	53727000	59881000
P63038	P63038	60 kDa heat shock protein, mitochondrial	Hspd1	60.955	4523000000	330040000	295860000	242540000	354590000	190950000	296150000	402540000	245380000	352270000	294900000	280930000	375190000	445730000	415900000	192470000	187170000	220620000	150420000	150000000	215910000	210770000	143950000	189290000	158980000	194300000	231980000	337850000	318650000
P84086;P63040	P84086;P63040	Complexin-2;Complexin-1	Cplx2;Cplx1	15.394	22798000	2251500	1888000	0	2516000	1676700	1845900	2192900	0	2107800	2597400	2675500	0	1818800	1227700	1439500	1226200	0	1106500	1250000	1491500	1189400	0	1307100	1523200	1731200	0	1461600	989920
P63073	P63073	Eukaryotic translation initiation factor 4E	Eif4e	25.053	374720000	18069000	18882000	22052000	44113000	22481000	25621000	43016000	18629000	24527000	25688000	29425000	29474000	33529000	19211000	15836000	15909000	21062000	16159000	17850000	17841000	20101000	14528000	14266000	14539000	15539000	16916000	21946000	18493000
P63085	P63085	Mitogen-activated protein kinase 1	Mapk1	41.275	33018000	3640200	1074300	1335300	6851000	1927000	2635100	1717000	0	1483900	2237700	3248200	3066300	0	3801400	1710200	1519900	1415900	2213600	1540500	2355400	1054800	0	1928200	1451800	2325300	1500000	0	2060100
P63087	P63087	Serine/threonine-protein phosphatase PP1-gamma catalytic subunit	Ppp1cc	36.983	252470000	19020000	18054000	10385000	26630000	13901000	19927000	26840000	20138000	18980000	17668000	21321000	16643000	11797000	11166000	11707000	12192000	10509000	11299000	10672000	16124000	14947000	13424000	11762000	9908600	13641000	10651000	9563400	8785900
P63094;Q6R0H7	P63094;Q6R0H7	Guanine nucleotide-binding protein G(s) subunit alpha isoforms short;Guanine nucleotide-binding protein G(s) subunit alpha isoforms XLas	Gnas	45.663	269380000	23918000	18558000	13972000	45127000	14618000	13633000	31080000	23999000	21700000	20156000	17928000	11864000	6844900	5981100	12643000	11444000	16493000	13687000	10802000	12813000	17163000	15557000	13728000	9603400	10075000	8852300	9040100	8235500
P63101	P63101	14-3-3 protein zeta/delta	Ywhaz	27.771	3569800000	302560000	334260000	134000000	275410000	161540000	204970000	273630000	215740000	211630000	257540000	360790000	261080000	291280000	285350000	169610000	162920000	140570000	120450000	125860000	177650000	150300000	121530000	132910000	149200000	188460000	197500000	276650000	254710000
P63154	P63154	Crooked neck-like protein 1	Crnkl1	83.415	156730000	11685000	11729000	2640300	45562000	9462900	10065000	15148000	10055000	10457000	10451000	4152100	7349000	3448000	4526400	8110100	6622200	4983000	16182000	6352700	7886100	6478700	4729000	8560300	6207700	3678300	5030500	5233500	3879600
P63158	P63158	High mobility group protein B1	Hmgb1	24.893	2980400000	239410000	225870000	138640000	286760000	139710000	233480000	305320000	184460000	215890000	193990000	225450000	192240000	215520000	183620000	126170000	113330000	126150000	97126000	129150000	178430000	134780000	103880000	127530000	88432000	132390000	119350000	163410000	149960000
P63168;Q9D0M5	P63168;Q9D0M5	Dynein light chain 1, cytoplasmic;Dynein light chain 2, cytoplasmic	Dynll1;Dynll2	10.366	1109500000	86131000	75825000	66097000	113660000	68320000	73145000	107080000	109690000	86435000	76736000	78958000	52681000	50997000	63740000	52092000	47041000	58392000	44381000	54236000	54432000	62583000	68223000	49453000	42532000	56445000	45960000	45024000	55033000
P63213	P63213	Guanine nucleotide-binding protein G(I)/G(S)/G(O) subunit gamma-2	Gng2	7.8501	76247000	0	8256400	5329400	15361000	6086200	9564700	10247000	0	8999700	0	12403000	0	0	0	0	5137000	5029600	7091900	4543300	8113600	5256800	0	5141600	0	8426000	0	0	0
P63242;Q8BGY2	P63242;Q8BGY2	Eukaryotic translation initiation factor 5A-1;Eukaryotic translation initiation factor 5A-2	Eif5a;Eif5a2	16.832	4937000000	379650000	337320000	370390000	559210000	250400000	244560000	459490000	386140000	439170000	293900000	276130000	361520000	304430000	274690000	227870000	206950000	338610000	238370000	184980000	215700000	245530000	269130000	265520000	172250000	183860000	222180000	247950000	253410000
P63254	P63254	Cysteine-rich protein 1	Crip1	8.5497	1515400000	110160000	89135000	40831000	239030000	134260000	54043000	334780000	137980000	37067000	91947000	75568000	64525000	73696000	32359000	56601000	66281000	87162000	79016000	110210000	24286000	141520000	79225000	48625000	47787000	56198000	32011000	65185000	51374000
P63260	P63260	Actin, cytoplasmic 2;Actin, cytoplasmic 2, N-terminally processed	Actg1	41.792	30460000	2888100	1548600	683280	1972400	1971300	2503100	2573500	2326400	3300700	3066500	4138100	1902600	601700	983180	1264100	1039400	604920	492930	1523700	2010500	1435100	1536600	2034700	1117800	2661700	1239200	461830	790510
P63276	P63276	40S ribosomal protein S17	Rps17	15.524	5582000000	317250000	422410000	368100000	539530000	526180000	394180000	507430000	436020000	461560000	526880000	250060000	381610000	197210000	253610000	260510000	271750000	353460000	223540000	409530000	275720000	261080000	278970000	300420000	276140000	218620000	220150000	153640000	184310000
P63280	P63280	SUMO-conjugating enzyme UBC9	Ube2i	18.007	235580000	11925000	12981000	7918400	31051000	20536000	24967000	17401000	12601000	26706000	8578900	13558000	13524000	28249000	5584300	10923000	12411000	10821000	7806500	10636000	13491000	14541000	12104000	10292000	6792500	11346000	12522000	14480000	9582300
P63323	P63323	40S ribosomal protein S12	Rps12	14.525	3296200000	250400000	280590000	166460000	307180000	388680000	156270000	364240000	197770000	238650000	154760000	225990000	203690000	149690000	211870000	144230000	157610000	190370000	153300000	309380000	159130000	186520000	115260000	137420000	109250000	130900000	119430000	143940000	142760000
P63325	P63325	40S ribosomal protein S10	Rps10	18.916	10866000000	761090000	813520000	590240000	809790000	737750000	517370000	967780000	968210000	930160000	1114900000	894180000	766670000	452510000	541440000	472380000	516910000	590520000	359200000	536250000	450890000	453950000	643740000	575980000	648060000	605040000	422730000	399360000	453150000
P63330;P62715	P63330;P62715	Serine/threonine-protein phosphatase 2A catalytic subunit alpha isoform;Serine/threonine-protein phosphatase 2A catalytic subunit beta isoform	Ppp2ca;Ppp2cb	35.608	464230000	42019000	35433000	25876000	60344000	15737000	15344000	37892000	35674000	36065000	29679000	28001000	35565000	26313000	40287000	22104000	22525000	21690000	19415000	19072000	18047000	18819000	17549000	22173000	18569000	17291000	22752000	31271000	29929000
P67778	P67778	Prohibitin	Phb	29.82	1270700000	78068000	74695000	70913000	118050000	61775000	96230000	118910000	69869000	85006000	90168000	97552000	111390000	90640000	107460000	58177000	54590000	71750000	50302000	48713000	75231000	69745000	52688000	49118000	45691000	72031000	64285000	70167000	72917000
P67871	P67871	Casein kinase II subunit beta	Csnk2b	24.942	441460000	33607000	26378000	33003000	38041000	47169000	35848000	46337000	26487000	24819000	29513000	39307000	24094000	19420000	17438000	22914000	19090000	28399000	14615000	29713000	24713000	24469000	16835000	16405000	17987000	23107000	16223000	13689000	15050000
P67984	P67984	60S ribosomal protein L22	Rpl22	14.759	3397700000	239370000	170780000	170530000	317590000	336810000	243690000	322970000	284240000	272870000	264420000	245460000	229950000	141190000	157850000	141120000	157990000	161980000	126800000	242530000	178570000	172120000	164250000	148820000	158290000	164050000	136940000	111880000	113730000
P68033;P63268;P68134;P62737	P68033;P63268;P68134;P62737	Actin, alpha cardiac muscle 1;Actin, gamma-enteric smooth muscle;Actin, alpha skeletal muscle;Actin, aortic smooth muscle	Actc1;Actg2;Acta1;Acta2	42.019	36785000000	3119700000	2056800000	1353900000	5390200000	2078500000	2421000000	3020900000	2228600000	3574100000	2883700000	3962900000	2133100000	830520000	1730800000	1665500000	1338000000	1179300000	2031600000	1355600000	1958600000	1703800000	1375900000	1800900000	1707100000	2754900000	1368500000	865880000	1437600000
P68037	P68037	Ubiquitin-conjugating enzyme E2 L3	Ube2l3	17.861	111950000	7642400	7034300	4688200	7559800	5805900	6714200	1601000	6173500	7242400	6416300	8627500	8797200	19032000	14612000	5086400	4802200	5962800	4238800	5680600	5459800	4821700	5230200	5654700	4009800	6133900	5788800	9336100	6915100
P68040	P68040	Guanine nucleotide-binding protein subunit beta-2-like 1;Guanine nucleotide-binding protein subunit beta-2-like 1, N-terminally processed	Gnb2l1	35.076	2257600000	177620000	141500000	122760000	228770000	224220000	115850000	219780000	133840000	199820000	160970000	142200000	148390000	116270000	125620000	106660000	99730000	117780000	85827000	156490000	98051000	113630000	92043000	121250000	90702000	97518000	96400000	113980000	101100000
P68254	P68254	14-3-3 protein theta	Ywhaq	27.778	971210000	80127000	66110000	51845000	99934000	66765000	64226000	91253000	69038000	77576000	59798000	66655000	70519000	51405000	55958000	48210000	42041000	65845000	40563000	48579000	47268000	46599000	41545000	47677000	32624000	39311000	44886000	51430000	47915000
P68368	P68368	Tubulin alpha-4A chain	Tuba4a	49.924	564990000	46035000	44001000	21749000	65592000	37130000	37302000	54104000	38134000	36835000	56772000	26771000	43968000	25287000	31310000	30154000	24835000	26317000	36215000	27321000	24895000	26991000	22374000	32504000	31105000	17257000	25289000	19265000	23400000
P68372;Q9D6F9;A2AQ07	P68372;Q9D6F9	Tubulin beta-4B chain;Tubulin beta-4A chain	Tubb4b;Tubb4a	49.83	62737000000	4535600000	4393300000	3453200000	8687300000	3706200000	3434500000	7877300000	5542800000	4933400000	4133700000	3502500000	3515400000	2294600000	2727700000	2326900000	2355100000	2786700000	2987300000	2334500000	2311100000	3555100000	3058200000	2500200000	2148900000	1849600000	1851600000	1606100000	1875600000
P68373;Q9JJZ2	P68373	Tubulin alpha-1C chain	Tuba1c	49.909	383560000	25846000	28018000	20430000	66886000	21779000	19018000	37174000	33823000	39843000	21742000	17014000	25137000	11154000	15699000	15533000	18558000	20279000	29779000	17679000	14709000	18081000	18833000	24427000	12795000	10809000	16689000	13290000	12894000
P68404	P68404	Protein kinase C beta type	Prkcb	76.75	306290000	9176000	11548000	4702600	21699000	4272900	45134000	33001000	3941800	45124000	11180000	28371000	46703000	2133800	39300000	10780000	20010000	15294000	20752000	13870000	22866000	10722000	7647000	19804000	11154000	12970000	9971600	13922000	10124000
P68433	P68433	Histone H3.1	Hist1h3a	15.404	218280000	25801000	0	7037600	44020000	28608000	21173000	26676000	13053000	0	1333300	22307000	12549000	10048000	5670900	16221000	0	7037600	19036000	21874000	16823000	14715000	8528900	0	768880	14194000	8085500	8500300	4510600
P68510	P68510	14-3-3 protein eta	Ywhah	28.211	538440000	32378000	37800000	23538000	49203000	24490000	35452000	32361000	29241000	45979000	42228000	36530000	38085000	53246000	57913000	21960000	21819000	25583000	21226000	21729000	25682000	22773000	20070000	29312000	23330000	29656000	29212000	38054000	34995000
P70124	P70124	Serpin B5	Serpinb5	42.111	7002300	0	0	0	0	0	0	0	7002300	0	0	0	0	0	0	0	0	0	0	0	0	0	4575400	0	0	0	0	0	0
P70168	P70168	Importin subunit beta-1	Kpnb1	97.183	1427300000	101640000	95443000	62849000	132810000	89929000	82143000	132860000	107380000	92844000	121500000	82293000	107350000	116100000	102160000	58638000	68275000	67468000	54982000	62436000	62751000	71348000	68063000	54270000	61259000	64773000	69793000	90534000	88500000
P70195	P70195	Proteasome subunit beta type-7	Psmb7	29.891	186790000	10965000	5722300	6122100	9237700	5925900	10974000	20546000	56633000	6286500	4119500	3880000	11150000	15600000	19629000	9444800	7090300	7050600	5322500	4667000	4547600	7988200	24223000	3348200	5606700	5925900	8623100	9165600	10047000
P70202	P70202	Latexin	Lxn	25.492	463250000	35651000	36545000	32172000	89532000	18461000	27721000	50917000	36273000	44992000	27442000	13533000	17324000	16745000	15940000	22176000	24083000	31002000	38215000	14925000	22885000	28886000	22731000	28033000	15246000	10025000	11008000	14069000	12092000
P70224	P70224	GTPase IMAP family member 1	Gimap1	30.828	32224000	3726700	0	0	7707000	1424500	1221800	2027500	2675600	5128100	4626300	0	1271500	1132500	1282800	1848400	0	0	2810000	1554300	1373600	1582000	1288600	2396600	2200000	0	1285500	1426900	1429400
P70227	P70227	Inositol 1,4,5-trisphosphate receptor type 3	Itpr3	304.27	6091800	0	0	0	1724000	0	405170	980910	2129800	0	0	0	0	0	851940	0	0	0	816780	0	392120	508370	0	0	0	0	0	0	568900
P70268	P70268	Serine/threonine-protein kinase N1	Pkn1	104.41	39182000	4444100	3222700	440890	9893900	0	2418700	657840	2697600	2679300	2929800	2604600	2638900	2716300	1837000	1899800	1806100	1429200	3653200	0	1661100	1296600	1597100	2022300	2091200	1476900	1496000	1758200	1952800
P70279	P70279	Surfeit locus protein 6	Surf6	41.234	56719000	2978300	2895300	2474700	7422300	5804300	1635300	5928800	1144100	5419700	5063500	6634300	4012000	2416200	2889800	2533700	2232900	3092200	2699300	3368100	3106200	2112800	1806900	2799900	2441300	2330900	2985000	2260500	2839000
P70288	P70288	Histone deacetylase 2	Hdac2	55.302	257500000	23274000	29119000	7609400	18177000	21060000	29963000	21183000	23786000	15279000	20050000	24001000	5534000	9400700	9064500	12661000	13835000	11236000	9207800	10411000	14514000	9564800	12674000	13538000	15289000	16492000	10138000	10077000	11815000
P70290	P70290	55 kDa erythrocyte membrane protein	Mpp1	52.227	457520000	41675000	26903000	13003000	73485000	8085500	18343000	55173000	22961000	35443000	56285000	42447000	34361000	14435000	14925000	21012000	17436000	17237000	26506000	12973000	18735000	23302000	16775000	27232000	28183000	23271000	17638000	15057000	16984000
P70296	P70296	Phosphatidylethanolamine-binding protein 1;Hippocampal cholinergic neurostimulating peptide	Pebp1	20.83	515460000	31346000	41188000	28402000	43415000	22365000	36641000	56300000	46425000	38064000	12691000	21987000	40190000	45687000	50760000	25708000	25696000	27323000	15243000	23498000	22518000	27687000	27342000	25442000	15229000	18251000	24351000	34902000	38085000
P70333	P70333	Heterogeneous nuclear ribonucleoprotein H2	Hnrnph2	49.279	507380000	27055000	41525000	24552000	105750000	29414000	22232000	78107000	52942000	44704000	29472000	9478200	10234000	11735000	20184000	18926000	27346000	24447000	38626000	15167000	19929000	34426000	26199000	25234000	17373000	10094000	10809000	10752000	14568000
P70335	P70335	Rho-associated protein kinase 1	Rock1	158.17	56402000	10303000	9043900	5414300	2461200	5919400	9817100	1543700	2263100	0	7652600	0	965610	0	1018500	3292700	2992900	3105700	3909300	3715300	4877300	2664200	5431600	0	4801400	0	2105400	0	2566300
P70349	P70349	Histidine triad nucleotide-binding protein 1	Hint1	13.777	1063200000	67441000	78993000	58785000	92217000	58110000	61315000	106450000	74017000	83445000	57369000	79853000	91581000	73654000	79998000	42671000	53640000	57462000	38650000	39206000	45555000	57581000	50395000	50658000	39771000	55915000	57946000	66132000	57887000
P70372	P70372	ELAV-like protein 1	Elavl1	36.169	1772700000	135550000	142860000	94578000	208110000	141640000	90344000	210830000	117210000	148450000	158680000	88280000	86613000	75052000	74486000	74506000	79782000	85934000	85273000	95229000	94411000	100300000	82956000	85840000	69897000	73727000	67765000	57821000	63554000
P70388	P70388	DNA repair protein RAD50	Rad50	153.49	516400000	36774000	36828000	18584000	115110000	29280000	24747000	59417000	48146000	36885000	42307000	13873000	19586000	22625000	12241000	24681000	23277000	21453000	36400000	19803000	25041000	31136000	26595000	23249000	21081000	13889000	16736000	17060000	19033000
P70398	P70398	Probable ubiquitin carboxyl-terminal hydrolase FAF-X	Usp9x	290.71	9504000	0	1124200	0	6555800	834800	989220	0	0	0	0	0	0	0	0	0	965910	0	2197400	873270	969030	0	0	0	0	0	0	0	0
P70403	P70403	Protein CASP	Cux1	77.268	5161600	1266300	0	0	1529600	782860	0	0	0	0	1582900	0	0	0	0	721840	0	0	657940	625910	0	0	0	0	963300	0	0	0	0
P70404	P70404	Isocitrate dehydrogenase [NAD] subunit gamma 1, mitochondrial	Idh3g	42.785	131420000	10843000	4271300	7933300	6906100	7390600	1031900	20413000	0	17239000	19618000	8895500	6168700	10794000	9911800	6157000	7406100	6420900	6493500	4800700	4117500	7821900	0	9650100	8076600	5080300	8500100	7195100	5060500
P70423	P70423	Cationic amino acid transporter 3	Slc7a3	67.459	135080000	15930000	8432400	6291500	7011800	6359400	4489900	3909500	5410500	13450000	7803700	28049000	6826400	3881200	17231000	6382700	5280200	4681200	3356400	4311500	3284100	2599500	3322700	4215500	4513100	8069300	4436300	3516800	6734400
P70429	P70429	Ena/VASP-like protein	Evl	44.337	206170000	17837000	16527000	13501000	26534000	9194700	6337500	17898000	14176000	15094000	15166000	18062000	13138000	9374900	13331000	10647000	10081000	12263000	10923000	7097400	6163600	9015000	10133000	12933000	11328000	9994200	8454500	7697500	8075700
P70441	P70441	Na(+)/H(+) exchange regulatory cofactor NHE-RF1	Slc9a3r1	38.6	74949000	5523800	2195800	7625200	7422200	4625400	3682600	10991000	6976300	5385000	1984800	5471600	4271100	4806200	3988100	4255200	3447000	5354100	3582400	3310600	3221400	4221800	3257200	3285600	2706200	3415800	2736400	3898200	4057900
P70460	P70460	Vasodilator-stimulated phosphoprotein	Vasp	39.666	298250000	27925000	12733000	19158000	36750000	21185000	12659000	29228000	21143000	40693000	26318000	12267000	17847000	13559000	6782400	13582000	12428000	19833000	15947000	12889000	8258000	14721000	14909000	23017000	13536000	9638600	12562000	10432000	11665000
Q60817;P70670	Q60817;P70670	Nascent polypeptide-associated complex subunit alpha;Nascent polypeptide-associated complex subunit alpha, muscle-specific form	Naca	23.384	851820000	62456000	63409000	32688000	78131000	22681000	58714000	83930000	76902000	48504000	51278000	64048000	66273000	43504000	99302000	35496000	37913000	42554000	32713000	31634000	43345000	41657000	45981000	30608000	28904000	37651000	38226000	48707000	60257000
P70671	P70671	Interferon regulatory factor 3	Irf3	46.852	67693000	3347500	8225500	4621700	12789000	1778400	852120	6031500	11544000	2476100	6097500	4355200	2621400	791380	2161600	3365300	2910000	2913400	3249600	2006800	2097700	4242400	4959500	3828200	2415300	2180800	3025300	2080000	3226100
P70677	P70677	Caspase-3;Caspase-3 subunit p17;Caspase-3 subunit p12	Casp3	31.474	260770000	19833000	19202000	23459000	33900000	17395000	19316000	31956000	20528000	13149000	8282900	10634000	16430000	12825000	13859000	11934000	11264000	22592000	13746000	13058000	12611000	16575000	14948000	13082000	7172300	6286100	9363100	10303000	12113000
P70697	P70697	Uroporphyrinogen decarboxylase	Urod	40.691	2298300	620940	0	0	0	0	0	989230	688170	0	0	0	0	0	0	397840	0	0	0	0	0	560960	426960	0	0	0	0	0	0
P70698;P70303	P70698	CTP synthase 1	Ctps1	66.682	167110000	14735000	18463000	6704000	20645000	11796000	8958300	12395000	6037700	25128000	19518000	6470400	4769200	6203400	5287900	7362100	6977300	8895500	10686000	9386700	8610100	6227100	5207100	11497000	9267200	7073100	4675900	5357200	6074400
P80313	P80313	T-complex protein 1 subunit eta	Cct7	59.652	611310000	45265000	46292000	29799000	71158000	55740000	25844000	50514000	34752000	54623000	58230000	29680000	47774000	37159000	24476000	25094000	26596000	30808000	31268000	35825000	24488000	25936000	21179000	31272000	26078000	20611000	27874000	26658000	28777000
P80314	P80314	T-complex protein 1 subunit beta	Cct2	57.477	3811600000	258100000	231230000	246340000	317440000	278230000	211690000	364340000	255870000	345660000	256960000	204350000	305320000	257740000	278360000	169480000	157430000	244410000	137760000	200460000	164250000	202520000	167780000	187290000	145670000	140300000	193950000	202690000	208320000
P80315	P80315	T-complex protein 1 subunit delta	Cct4	58.066	756410000	48976000	49904000	53208000	76404000	80197000	39117000	62240000	55335000	63667000	44375000	42299000	53083000	47198000	40411000	37125000	35535000	49520000	33349000	54303000	32875000	33476000	34208000	42380000	27568000	26567000	38683000	32406000	32672000
P80316	P80316	T-complex protein 1 subunit epsilon	Cct5	59.623	2938600000	236580000	197410000	202480000	249880000	210730000	147720000	288900000	191420000	252330000	207810000	164710000	224970000	166460000	197200000	130400000	120080000	195680000	95251000	159770000	113580000	137270000	111840000	143250000	110030000	102410000	146980000	154820000	142940000
P80317;Q61390	P80317	T-complex protein 1 subunit zeta	Cct6a	58.004	2159300000	169370000	121500000	150110000	195440000	157680000	122850000	212040000	143110000	143140000	117000000	137780000	193510000	145070000	150720000	101630000	100950000	141620000	88615000	115760000	92265000	113470000	94486000	102670000	80697000	79764000	116560000	115120000	116540000
P80318	P80318	T-complex protein 1 subunit gamma	Cct3	60.629	2732000000	211360000	147750000	174670000	222320000	215310000	154910000	285680000	164670000	246070000	205870000	172270000	228140000	155170000	147780000	130080000	128700000	169500000	108770000	157020000	126000000	136680000	104390000	141400000	113310000	107530000	133890000	130270000	137840000
P81069	P81069	GA-binding protein subunit beta-2	Gabpb2	45.658	11735000	938480	1063100	0	3045900	958160	0	1999100	0	2280400	1449700	0	0	0	0	569840	657670	0	1361100	757040	0	1139500	0	1437000	753040	0	0	0	0
P81117	P81117	Nucleobindin-2;Nesfatin-1	Nucb2	50.304	76628000	2114200	5801100	3999600	7889200	5207800	3462800	5304400	5069400	16528000	4532700	6354600	0	4202800	6161000	1651900	2403000	2571900	1699800	2432500	1945800	1787500	2034300	2100500	1729500	2583500	0	2398200	3011300
P83626	P83626	Tumor necrosis factor receptor superfamily member 26	Tnfrsf26	22.708	4396300	680420	0	0	0	0	0	0	0	0	1408800	1725900	581190	0	0	506260	0	0	0	0	0	0	0	0	921820	811130	473660	0	0
P83870	P83870	PHD finger-like domain-containing protein 5A	Phf5a	12.405	110010000	11785000	5150600	5698800	11244000	9368800	7345800	7904600	5838100	8375400	8806200	10505000	9461400	4249300	4273500	7219100	4579600	4982300	4370700	5945600	5085600	5839700	5108700	4562000	4540000	5512000	4975200	5005400	4799700
P83882	P83882	60S ribosomal protein L36a	Rpl36a	12.441	1713900000	147290000	94358000	106000000	61774000	164050000	85036000	125590000	125980000	179270000	128830000	121800000	148980000	104450000	120520000	84685000	82167000	89820000	69742000	113390000	61130000	67528000	81017000	106730000	71069000	63314000	92830000	101090000	89384000
P83887;Q8VCK3	P83887;Q8VCK3	Tubulin gamma-1 chain;Tubulin gamma-2 chain	Tubg1;Tubg2	51.1	701470000	59721000	60850000	23769000	67385000	37412000	57990000	64313000	42288000	21739000	69018000	84084000	61243000	25474000	26186000	32371000	29597000	20939000	27682000	31969000	38718000	36574000	28755000	20598000	39443000	55349000	33737000	31009000	30305000
P83917	P83917	Chromobox protein homolog 1	Cbx1	21.418	1403700000	114090000	95803000	78314000	93067000	94324000	90895000	97896000	77368000	100140000	110410000	110230000	112270000	104620000	124300000	70632000	66068000	73568000	52512000	72050000	65464000	54726000	49351000	67695000	64248000	67435000	73480000	83629000	96522000
P83940	P83940	Transcription elongation factor B polypeptide 1	Tceb1	12.473	615440000	37456000	48914000	37358000	60458000	32666000	36415000	60495000	30530000	48226000	46949000	53260000	40706000	39341000	42664000	24151000	34093000	33083000	24450000	24344000	28807000	32196000	33180000	29212000	24745000	32587000	25113000	31388000	33222000
P84084	P84084	ADP-ribosylation factor 5	Arf5	20.529	12434000	0	5221600	4547600	0	0	0	0	0	0	0	0	0	0	2664500	0	3466800	4547600	0	0	0	0	0	0	0	0	0	0	2119300
P84089	P84089	Enhancer of rudimentary homolog	Erh	12.259	7049100000	501430000	451750000	364800000	713490000	523640000	437880000	680700000	475710000	504770000	642480000	558750000	443830000	361130000	388720000	278950000	264330000	315890000	258390000	360290000	340240000	344810000	279700000	274650000	337690000	327960000	267320000	259500000	271370000
P84096	P84096	Rho-related GTP-binding protein RhoG	Rhog	21.308	378240000	36335000	25819000	18533000	41343000	16003000	11980000	40708000	26397000	33921000	39928000	21858000	37643000	18621000	9152700	17380000	18619000	20736000	16150000	15688000	16233000	19165000	15098000	17856000	20626000	14388000	19026000	16286000	15512000
P84099	P84099	60S ribosomal protein L19	Rpl19	23.466	1487300000	115340000	129030000	51971000	205360000	194000000	96319000	97492000	55619000	142330000	119220000	92202000	87000000	55535000	45911000	71064000	77196000	60280000	91370000	131900000	73416000	55749000	38759000	84982000	67451000	60133000	59349000	53716000	40452000
P84104	P84104	Serine/arginine-rich splicing factor 3	Srsf3	19.329	5215100000	364510000	363580000	223230000	591460000	490680000	335630000	470050000	337060000	394030000	446480000	424820000	377070000	178550000	217950000	210880000	204450000	191530000	208120000	307770000	218060000	226450000	204070000	198260000	202040000	229590000	206820000	130900000	147460000
P84228	P84228	Histone H3.2	Hist1h3b	15.388	181390000000	14169000000	12827000000	7962400000	16334000000	12701000000	10336000000	11921000000	12072000000	12789000000	15255000000	11430000000	15447000000	14960000000	13190000000	7926100000	8704300000	7372800000	8044800000	10070000000	8631400000	6230900000	7785200000	9008100000	9483200000	5911300000	9680900000	12673000000	10103000000
P97303	P97303	Transcription regulator protein BACH2	Bach2	91.835	72990000	4527600	4989400	964150	3985200	1786600	4115400	5131600	3830700	12839000	9242400	10684000	2033100	3728900	5132700	3054400	3534900	2082000	1931700	1975900	3144900	3575700	3893400	6392000	4701100	6699400	1889500	1899200	2546500
P97304	P97304	DNA-directed RNA polymerases I and III subunit RPAC2	Polr1d	15.072	113570000	11145000	7549300	3308000	9253700	7378600	8248600	5505400	9382600	10506000	11373000	6690100	7850800	7448400	7926300	5325100	4977200	5974400	3841900	4746100	4902000	5218100	5500300	4457100	6868100	5665700	4933200	6849400	6319400
P97310	P97310	DNA replication licensing factor MCM2	Mcm2	102.08	1709200000	120990000	108670000	71678000	308390000	108530000	83994000	199240000	149950000	166790000	125080000	52300000	94255000	52345000	66994000	80578000	72659000	86430000	113820000	73486000	70286000	105270000	95554000	97550000	72548000	46398000	56645000	45838000	59232000
P97311	P97311	DNA replication licensing factor MCM6	Mcm6	92.866	2501600000	180940000	159670000	140350000	439030000	116290000	129090000	368520000	208260000	225030000	183390000	77123000	113510000	70801000	89650000	112940000	110540000	151320000	156440000	97992000	98137000	156700000	144470000	127150000	99958000	64652000	76708000	65786000	80322000
P97315	P97315	Cysteine and glycine-rich protein 1	Csrp1	20.583	135950000	11296000	8107500	5557500	9673800	7329100	8344700	5963100	3851400	10970000	12627000	12705000	11932000	14642000	12948000	6851600	6085400	4857900	3528000	7466300	5469600	5819600	4096400	6065600	6793600	8596600	6821000	11646000	8597100
P97329	P97329	Kinesin-like protein KIF20A	Kif20a	99.875	640130000	44549000	31065000	15907000	90793000	30462000	27938000	48638000	59251000	39127000	57817000	37458000	58569000	56381000	42177000	28783000	32907000	15539000	32805000	24229000	27958000	27183000	39048000	21123000	26668000	22620000	34655000	47779000	33559000
P97350	P97350	Plakophilin-1	Pkp1	80.895	27040000	1506100	1781600	1133400	0	0	0	0	13857000	0	2161500	612280	5987400	0	0	1341900	2034600	1949500	0	0	0	0	5963900	0	2144000	640200	3737600	0	0
P97351	P97351	40S ribosomal protein S3a	Rps3a	29.885	15772000000	1060800000	1142300000	943870000	1646400000	1692600000	1126600000	1255000000	1022500000	1443400000	1245600000	867870000	1036300000	588450000	700230000	722400000	696720000	882190000	669510000	1166600000	777450000	770100000	644560000	798360000	720990000	628980000	635170000	532030000	521780000
P97355	P97355	Spermine synthase	Sms	41.313	13697000	0	0	0	0	483780	3295100	4400500	0	883990	0	0	0	2760600	1872600	0	0	0	0	1151900	1357400	1758700	0	1686500	0	0	0	0	0
P97370	P97370	Sodium/potassium-transporting ATPase subunit beta-3	Atp1b3	31.775	50082000	3900600	3560100	0	5917900	2637800	2071800	2782000	1093900	7164100	7213600	4459500	4593600	2587400	2099600	2767600	2667600	0	2888100	2026200	1684500	1731900	789040	2978900	3041100	3202400	3340200	2470200	1884700
P97371	P97371	Proteasome activator complex subunit 1	Psme1	28.673	985040000	81994000	68480000	48772000	53772000	39738000	50733000	90415000	56187000	83974000	40637000	81042000	85184000	109910000	94203000	43810000	45499000	47725000	36923000	42681000	50434000	40357000	41093000	44750000	35872000	50348000	47312000	77658000	70865000
P97372	P97372	Proteasome activator complex subunit 2	Psme2	27.057	291380000	26825000	21642000	13494000	21039000	12983000	11829000	22803000	18126000	19007000	22824000	27325000	19690000	27016000	26777000	15936000	13395000	14621000	10834000	11736000	11625000	12031000	11569000	10930000	10556000	16447000	14036000	21715000	21124000
P97376	P97376	Protein FRG1	Frg1	29.127	656030000	52181000	41961000	38868000	78892000	34699000	29727000	60484000	57178000	47947000	67234000	41717000	41113000	36854000	27175000	31241000	28807000	32508000	32561000	28210000	28724000	30092000	38645000	28497000	34435000	25535000	26992000	29995000	32121000
P97377;Q80YP0	P97377	Cyclin-dependent kinase 2	Cdk2	38.978	98821000	7885700	6196600	2622800	18975000	6002400	6917800	12345000	5631200	9639000	6077900	1829400	8638400	3298700	2761000	4916300	4316600	4072500	7452400	4269000	3922300	5536000	4387100	4895000	3841800	2582900	5500300	3327700	2555700
P97379	P97379	Ras GTPase-activating protein-binding protein 2	G3bp2	54.087	1403700000	100760000	92250000	37575000	138080000	205280000	122900000	132600000	65619000	93554000	103460000	132270000	119700000	26978000	32680000	63779000	63408000	47891000	51314000	128960000	79962000	82314000	59149000	53154000	67216000	82046000	66333000	32322000	41474000
P97384	P97384	Annexin A11	Anxa11	54.079	222300000	11888000	13973000	4746800	10614000	6203900	11759000	21028000	10551000	16866000	13088000	25860000	24477000	27167000	24074000	10704000	9226700	7647600	6868000	7128400	8661300	10776000	6587500	13033000	8901000	13754000	14905000	17533000	15131000
P97386	P97386	DNA ligase 3	Lig3	113.07	239760000	15952000	15502000	1045700	45531000	13627000	12109000	15207000	24412000	23573000	23160000	13174000	9133500	18275000	9055400	10237000	10108000	3482100	12847000	10379000	11122000	9986300	15788000	9829700	10705000	10591000	8219100	13749000	13053000
P97432	P97432	Next to BRCA1 gene 1 protein	Nbr1	109.96	3645700	0	0	0	0	0	0	0	0	0	3645700	0	0	0	0	0	0	0	0	0	0	0	0	0	2102400	0	0	0	0
P97434	P97434	Myosin phosphatase Rho-interacting protein	Mprip	116.41	43753000	807700	3950500	0	1765400	1611900	2261200	0	0	0	6770100	22805000	3781400	0	0	645430	2018100	0	791360	1371400	1559100	0	0	0	2237500	17273000	1878200	0	0
P97450	P97450	ATP synthase-coupling factor 6, mitochondrial	Atp5j	12.496	141750000	8857500	11649000	8860200	13532000	5742100	8656100	9882800	6321900	10319000	9750900	10717000	14362000	9709500	13387000	5679100	7746500	9004800	5863800	4460600	6752700	5554300	3895800	6699800	5688800	6810100	8851500	8375100	10333000
P97452	P97452	Ribosome biogenesis protein BOP1	Bop1	82.545	589680000	37879000	40492000	23679000	84548000	36859000	35981000	53221000	26874000	45809000	43995000	32213000	45243000	49769000	33118000	25634000	25908000	26405000	32442000	25684000	28930000	23654000	16259000	26510000	21867000	21667000	27735000	36949000	31326000
P97461	P97461	40S ribosomal protein S5;40S ribosomal protein S5, N-terminally processed	Rps5	22.889	3937900000	261100000	279110000	222350000	316020000	435730000	291630000	289510000	251510000	351050000	343690000	225510000	260210000	195070000	215380000	164490000	191700000	225910000	169080000	314390000	223230000	166920000	160110000	204610000	205930000	144260000	160110000	163310000	163110000
P97465	P97465	Docking protein 1	Dok1	52.451	20753000	2228900	1268600	1028800	6124200	0	1109200	1576200	0	1726300	3232400	1660400	0	0	797620	980230	1103200	1219200	2120300	0	1128500	1120800	0	1233300	1180800	1235500	0	0	957430
P97470	P97470	Serine/threonine-protein phosphatase 4 catalytic subunit	Ppp4c	35.08	27492000	0	2458500	0	5287000	0	1766400	4369100	3459500	2879700	2654300	0	2343000	2274900	0	0	1572800	0	2059400	0	1393800	2515400	2359300	1832800	1494000	0	1477500	2008500	0
P97477	P97477	Aurora kinase A	Aurka	44.772	21761000	0	1694700	819620	7953500	729880	1203600	3090000	1432100	929360	1207700	568170	717800	614560	800130	0	1669400	890470	2001300	646430	852700	1312000	1388500	654780	1033400	450180	552740	609350	721190
P97493	P97493	Thioredoxin, mitochondrial	Txn2	18.255	12730000	1525300	1901400	0	1345900	0	1121900	2249600	0	1353100	1467100	0	0	1765100	0	865890	1323100	0	580730	0	816690	1300600	0	864830	783300	0	0	1565000	0
P97494	P97494	Glutamate--cysteine ligase catalytic subunit	Gclc	72.571	15640000	0	0	0	3074700	1667200	1214100	1408200	0	1944300	2460800	0	2031500	1838700	0	0	0	0	1217800	1184000	983250	851040	0	1128200	1548400	0	1205100	1697200	0
P97496	P97496	SWI/SNF complex subunit SMARCC1	Smarcc1	122.89	3598100000	246860000	290500000	107160000	246610000	160660000	177210000	279990000	325960000	188170000	265170000	375000000	297340000	312040000	325400000	164460000	165610000	119870000	113730000	139480000	145210000	152450000	187510000	128480000	165960000	238460000	201630000	231350000	235060000
P97760	P97760	DNA-directed RNA polymerase II subunit RPB3	Polr2c	31.443	292250000	17313000	20239000	20215000	20951000	26952000	22154000	36233000	29147000	24608000	27792000	10353000	19067000	10667000	6558900	11748000	12753000	21943000	12336000	14316000	12516000	20200000	19954000	13564000	13201000	10924000	12597000	10217000	8719300
P97762	P97762	Retinitis pigmentosa 9 protein homolog	rp9	25.261	46785000	2367100	3440800	0	3070100	2796300	3151200	2159000	4677700	3521600	6771800	4342700	2371800	3764800	4349900	1612700	2529100	0	1469800	2234400	1669600	1318600	3383800	2377600	2275700	3059200	1691800	3525900	3830400
P97770	P97770	THUMP domain-containing protein 3	Thumpd3	56.431	452770000	28109000	23305000	25983000	93215000	17688000	23268000	57000000	43145000	47171000	35384000	14950000	24804000	9252200	9495100	18076000	17274000	21629000	32047000	15367000	21545000	27533000	24601000	26271000	19612000	12326000	16738000	14828000	13282000
P97801	P97801	Survival motor neuron protein	Smn1	31.254	86679000	6530700	4383100	3890600	12404000	5317200	4236400	1468600	9514000	4050200	8620600	7483900	7364200	4353300	7061900	3523200	3216500	3578500	5928700	3485600	2861800	3745400	5527300	2678300	4535200	4016400	3872300	3798900	6208400
P97807	P97807	Fumarate hydratase, mitochondrial	Fh	54.356	450480000	24470000	26190000	16511000	26190000	15160000	15517000	42102000	31668000	35492000	19601000	38503000	33610000	60859000	64604000	21016000	23790000	20687000	10015000	17647000	20106000	20603000	15947000	17773000	16804000	22774000	25055000	38786000	39417000
P97820	P97820	Mitogen-activated protein kinase kinase kinase kinase 4	Map4k4	140.6	25498000	3025400	0	1751000	6521000	2521700	3282100	3970400	850320	0	0	0	3575600	0	0	2092700	0	1666000	3102500	1790900	2246000	2409600	704350	0	0	0	2046700	0	0
P97821	P97821	Dipeptidyl peptidase 1;Dipeptidyl peptidase 1 exclusion domain chain;Dipeptidyl peptidase 1 heavy chain;Dipeptidyl peptidase 1 light chain	Ctsc	52.376	4563600	0	0	0	0	0	0	0	0	0	0	0	0	2527700	2035800	0	0	0	0	0	0	0	0	0	0	0	0	2138300	1619300
P97822	P97822	Acidic leucine-rich nuclear phosphoprotein 32 family member E	Anp32e	29.622	2205700000	137470000	160200000	167840000	276110000	106940000	130590000	265580000	210370000	208950000	124450000	89961000	110960000	99623000	116630000	88174000	99832000	154950000	121350000	92429000	100470000	139310000	125600000	124920000	68867000	70074000	81206000	87625000	92732000
P97823	P97823	Acyl-protein thioesterase 1	Lypla1	24.687	18412000	3046500	3141000	0	0	0	0	3746500	0	0	0	0	2816500	3008400	2653300	1913200	2088400	0	0	0	0	2074300	0	0	0	0	1812600	2542000	2107100
P97825	P97825	Hematological and neurological expressed 1 protein;Hematological and neurological expressed 1 protein, N-terminally processed	Hn1	16.08	61346000	4734700	1838100	2255200	7276900	915030	4389200	3420400	1117200	1131800	3676500	6732400	4380500	12336000	7142000	2872500	3464400	2060700	2037500	1509700	3134400	2723200	1565700	1253500	1874500	4312900	2469000	7438700	5719200
P97855	P97855	Ras GTPase-activating protein-binding protein 1	G3bp1	51.828	2109800000	135200000	166250000	78370000	146490000	207780000	89253000	238410000	149350000	116540000	186190000	204020000	186370000	113320000	92293000	88001000	99306000	74297000	69343000	173830000	79085000	127410000	81879000	64378000	100200000	136100000	108000000	85893000	83452000
P97868	P97868	E3 ubiquitin-protein ligase RBBP6	Rbbp6	199.59	135010000	8346800	7310200	4898400	27501000	12590000	10219000	16084000	10720000	13719000	8005200	2591800	6249500	4178700	2598300	6308900	4711600	7355600	7833600	6983400	5933400	6983200	7786700	5732700	3955900	5644000	4762100	6242900	4540800
P97930	P97930	Thymidylate kinase	Dtymk	23.914	189470000	13160000	15262000	13861000	23796000	5044000	12064000	34913000	28021000	16693000	5164600	5084800	4243900	6388700	5776100	8757600	11023000	12949000	7929800	4994000	7397200	16624000	15390000	9049300	6332600	4175700	5804100	6982500	5286300
P99024	P99024	Tubulin beta-5 chain	Tubb5	49.67	28913000000	1891300000	1895500000	1463100000	4457900000	1504200000	1916800000	4107800000	2500400000	1829300000	1898700000	1483100000	1628300000	1079100000	1257700000	1175100000	1237000000	1405700000	1856400000	1182300000	1500900000	2232100000	1637000000	1106100000	1011500000	1028300000	1025900000	878590000	967720000
P99026	P99026	Proteasome subunit beta type-4	Psmb4	29.116	319650000	27364000	17283000	5288200	21201000	12521000	20586000	27090000	45289000	17505000	20160000	25944000	19994000	30701000	28719000	16683000	14033000	11052000	9357000	10151000	13130000	13838000	26461000	12843000	11162000	15379000	13838000	22601000	23578000
P99027	P99027	60S acidic ribosomal protein P2	Rplp2	11.651	11597000000	825810000	748640000	995540000	1755100000	1370500000	815410000	1224700000	669940000	782770000	645030000	500330000	451470000	359250000	452670000	491590000	498150000	972670000	753290000	1088800000	643520000	671700000	466780000	445720000	348970000	341690000	280400000	303370000	351590000
P99028	P99028	Cytochrome b-c1 complex subunit 6, mitochondrial	Uqcrh	10.435	42584000	3275600	3746200	0	4312100	3152800	2258800	3817900	2953400	0	0	5765400	4900500	5056000	3345500	2258100	2560900	0	2113500	2508100	2060200	2101600	2162400	0	0	3318300	3002500	3675800	2655300
P99029	P99029	Peroxiredoxin-5, mitochondrial	Prdx5	21.897	222980000	9762900	20361000	11938000	27280000	7936600	7570700	13035000	6854400	24030000	18314000	16566000	18855000	20951000	19521000	10274000	10964000	12823000	8574700	8933700	7266500	7294000	5473600	13825000	9955400	11380000	11821000	16437000	13279000
Q00422	Q00422	GA-binding protein alpha chain	Gabpa	51.344	146010000	8741100	8752000	11403000	11643000	5050200	9024600	19672000	18746000	8597500	11759000	8432300	8492900	8694600	7004400	6964500	5906300	11505000	6266700	5878300	6252500	8155800	8078600	6612300	6009900	4807800	5122700	9120200	6983300
Q00547	Q00547	Hyaluronan mediated motility receptor	Hmmr	91.784	1634500000	115850000	115540000	58646000	180750000	99462000	132190000	139990000	205550000	71061000	134250000	113810000	58150000	97360000	111870000	74593000	70772000	63247000	72374000	70807000	99578000	70503000	145140000	44410000	70929000	70177000	42428000	73921000	82638000
Q00612;REV__P46662	Q00612	Glucose-6-phosphate 1-dehydrogenase X	G6pdx	59.262	72162000	5077300	5571200	2455200	7955200	3300100	2747000	4766800	4476700	9490600	3154800	3045800	7481600	8040900	4598700	2605300	4385600	3384700	2671400	3357300	2005200	2058100	2634100	5582100	2460800	2831400	3658800	6630500	3607200
Q00899;Q3TTC2	Q00899	Transcriptional repressor protein YY1	Yy1	44.716	219030000	14951000	7610000	16333000	36431000	14094000	12143000	19208000	11864000	17875000	31585000	10132000	8350900	6377100	12077000	8829200	10985000	13524000	9790700	10735000	11785000	11227000	10286000	6992100	12340000	9939700	8299400	8518400	8004700
Q00PI9	Q00PI9	Heterogeneous nuclear ribonucleoprotein U-like protein 2	Hnrnpul2	84.939	596830000	50090000	43608000	24892000	146780000	29870000	24324000	49950000	35131000	58174000	43869000	27769000	31192000	15183000	15999000	27041000	27136000	23690000	43898000	26416000	26117000	27171000	21925000	34102000	24409000	17962000	20606000	18830000	16638000
Q01147	Q01147	Cyclic AMP-responsive element-binding protein 1	Creb1	36.674	954190000	75135000	34598000	37100000	80628000	36862000	27928000	64627000	28192000	97395000	123680000	127670000	88054000	65910000	66410000	41354000	46776000	33547000	29614000	24852000	39743000	30996000	36842000	56872000	61737000	73872000	50527000	49373000	47784000
Q01320	Q01320	DNA topoisomerase 2-alpha	Top2a	172.79	59135000000	4209700000	4236600000	1451700000	6822700000	3822200000	3688000000	3295800000	2683000000	4180000000	7032600000	5855300000	4941100000	3693300000	3222700000	2524300000	2557800000	1366000000	2671600000	2552500000	3091700000	1704600000	1636800000	2439600000	3674100000	3433300000	2838100000	2911500000	2442100000
Q01730	Q01730	Ras suppressor protein 1	Rsu1	31.55	107560000	7007800	3521300	6823900	13421000	5407900	4595300	11876000	9788300	10248000	6604800	6820100	6574900	7553800	7317700	4467000	4659200	6591800	5602100	4458600	3401200	6044900	5905700	5615400	3541900	3928500	4951100	6443700	5338200
Q01768	Q01768	Nucleoside diphosphate kinase B	Nme2	17.363	1567400000	93058000	104900000	57748000	161170000	81440000	102180000	153720000	55962000	100230000	85703000	139780000	119220000	161850000	150430000	73982000	65172000	53231000	59684000	56446000	85189000	75815000	46213000	64759000	57674000	89868000	78247000	131260000	115760000
Q01853	Q01853	Transitional endoplasmic reticulum ATPase	Vcp	89.321	2250000000	159260000	189330000	58351000	211300000	101300000	116750000	214200000	292590000	131660000	119580000	131970000	149140000	195770000	178830000	102070000	98587000	87562000	79260000	83078000	103390000	103990000	150620000	88821000	80354000	94220000	101310000	142920000	140200000
Q01965	Q01965	T-lymphocyte surface antigen Ly-9	Ly9	73.142	17979000	439260	1408200	0	0	0	787390	1789600	0	3031400	2233100	2943200	1310100	1286000	2750600	664970	1194200	0	0	0	913570	799010	0	1508000	1179800	1361100	1154900	1321100	1856200
Q02053;P31254	Q02053	Ubiquitin-like modifier-activating enzyme 1	Uba1	117.81	1077300000	79742000	58286000	66154000	86520000	86300000	42356000	85383000	62043000	148830000	100370000	48505000	92054000	62739000	58053000	49090000	47252000	63440000	50415000	59921000	37541000	40240000	40829000	79800000	51249000	35948000	59087000	52397000	50539000
Q02257;Q02248	Q02257	Junction plakoglobin	Jup	81.8	1192500000	85017000	79705000	29302000	2492600	11275000	5766800	27446000	649200000	14362000	93097000	6318500	144840000	0	43634000	54452000	55417000	29799000	374300	10018000	5226800	15346000	417620000	8731000	45851000	4620000	86647000	0	26617000
Q02395	Q02395	Metal-response element-binding transcription factor 2	Mtf2	66.924	144270000	11328000	18147000	1146700	11889000	11983000	11264000	3734500	10315000	11504000	12364000	5240800	14558000	15476000	5324600	8396600	6519900	4661000	7863400	7054200	8763800	6358700	9196100	5114800	5670700	4256800	4969800	9572800	8158800
Q02614	Q02614	SAP30-binding protein	Sap30bp	33.832	45366000	1568900	3226100	3497000	9404900	4940200	1877600	5528500	3476400	4959500	3225000	0	2202500	1459000	0	2392500	2515200	2856600	2589100	3070000	2553300	2996500	0	2944200	1978000	0	0	0	0
Q02650	Q02650	Paired box protein Pax-5	Pax5	42.231	265100000	12531000	31428000	5217700	13140000	5076700	6568100	17028000	8095200	20557000	30378000	19262000	29853000	38467000	27496000	12238000	14933000	11447000	7901900	8137100	10847000	12845000	12230000	18732000	13811000	14972000	12175000	13386000	15732000
Q02819	Q02819	Nucleobindin-1	Nucb1	53.408	50309000	1449700	2775500	2455500	4227200	2275000	2767900	3625500	3219000	4129700	2236700	1347400	5432100	6909400	7458800	2420700	1958200	2628500	1588600	2517300	2267200	2370600	1764100	2647500	1875100	2587100	3225500	3153000	4019700
Q03265	Q03265	ATP synthase subunit alpha, mitochondrial	Atp5a1	59.752	2759600000	213320000	193190000	124880000	299700000	139420000	147970000	227130000	126540000	300840000	194290000	169000000	216660000	196920000	209740000	132110000	122210000	158640000	124910000	105050000	126090000	113140000	82312000	170520000	112540000	109750000	134410000	165080000	161480000
Q03267;P81183;Q8C208	Q03267	DNA-binding protein Ikaros	Ikzf1	57.336	1652400000	127100000	135160000	62901000	154480000	107380000	99629000	204420000	151270000	108200000	120870000	57984000	86104000	119410000	117480000	74725000	71624000	70663000	74030000	74503000	86491000	92347000	84096000	70895000	69033000	64876000	59558000	89917000	84686000
Q03347	Q03347	Runt-related transcription factor 1	Runx1	48.609	635870000	56918000	46416000	28821000	92456000	34550000	31703000	44407000	27174000	41223000	54078000	36608000	55814000	47998000	37700000	27270000	30737000	27315000	34157000	26535000	30641000	26797000	24565000	24063000	33428000	29775000	35751000	34326000	30076000
Q03958	Q03958	Prefoldin subunit 6	Pfdn6	14.454	149950000	15145000	9983800	2650200	17972000	2077400	9831200	17807000	16403000	5512500	9936100	6478700	11447000	12983000	11722000	6984900	6601600	8045300	5883300	5888900	7559700	7089100	6702700	4679000	5358600	6149100	6994000	10291000	9181500
Q03963	Q03963	Interferon-induced, double-stranded RNA-activated protein kinase	Eif2ak2	58.279	6806300	0	922040	0	2365600	0	810590	1497700	0	1210400	0	0	0	0	0	0	619900	0	1060300	0	641230	757050	0	765040	0	0	0	0	0
Q04447	Q04447	Creatine kinase B-type	Ckb	42.713	8268800	0	0	0	0	0	0	0	0	0	0	0	5796400	1103200	1369200	0	0	0	0	0	0	0	0	0	0	0	2992900	1328700	1435300
Q04692	Q04692	SWI/SNF-related matrix-associated actin-dependent regulator of chromatin subfamily A containing DEAD/H box 1	Smarcad1	116.45	11439000	0	1117200	0	7419800	0	1701100	1200900	0	0	0	0	0	0	0	0	945880	0	2847800	0	1276800	893900	0	0	0	0	0	0	0
Q04750;Q8R4U6	Q04750	DNA topoisomerase 1	Top1	90.875	7428400000	531160000	494680000	235650000	804230000	636830000	538430000	717400000	620890000	276210000	501150000	495310000	536470000	535140000	504850000	332120000	329590000	227850000	333340000	432410000	442810000	360030000	383820000	191680000	321590000	310020000	323020000	454770000	384930000
Q05144;P60764;Q8R527;Q9ER71	Q05144;P60764	Ras-related C3 botulinum toxin substrate 2;Ras-related C3 botulinum toxin substrate 3	Rac2;Rac3	21.441	3075100000	227290000	202830000	216670000	305500000	170780000	192830000	348360000	264490000	197430000	270710000	190010000	174710000	140060000	173440000	145060000	132310000	188800000	153230000	116940000	130890000	174220000	178480000	193090000	145620000	116330000	119460000	116830000	130270000
Q05186	Q05186	Reticulocalbin-1	Rcn1	38.113	23302000	0	3439100	1326500	6156700	1380500	0	2390900	3741100	0	1474100	0	1040800	1468100	884130	0	1675300	1615100	1867900	1345300	0	1640500	1839700	0	1131300	0	1035200	1532200	874660
Q05512;Q8CIP4;Q8VHJ5	Q05512	Serine/threonine-protein kinase MARK2	Mark2	86.305	206450000	15007000	11614000	5385100	33096000	14378000	17743000	7630700	3278700	22456000	33186000	22094000	11766000	5028200	3791000	7406700	8845200	7605600	14193000	9345100	9808800	6169500	3428000	9404800	19369000	12659000	8212600	6822600	6756400
Q05816	Q05816	Fatty acid-binding protein, epidermal	Fabp5	15.137	456480000	29895000	31257000	19048000	29308000	20708000	21435000	39798000	30585000	40774000	39292000	32690000	57426000	37120000	27143000	21082000	22282000	20570000	13547000	14374000	13839000	18645000	17071000	27582000	19562000	18398000	30482000	32809000	34147000
Q05CL8	Q05CL8	La-related protein 7	Larp7	64.802	247610000	15378000	16120000	15877000	36410000	20156000	17045000	46048000	19428000	23070000	10704000	4648300	13207000	5266400	4248200	11189000	9987400	14236000	12622000	16401000	10673000	18584000	18108000	11991000	8900800	6213900	7775400	6995200	4909600
Q05D44	Q05D44	Eukaryotic translation initiation factor 5B	Eif5b	137.61	5374400000	364210000	335480000	55961000	459300000	247490000	391330000	333520000	475380000	198980000	598460000	769170000	424730000	277200000	443180000	243240000	234910000	79580000	209220000	198030000	310280000	194140000	275050000	139970000	316290000	426250000	267050000	257250000	317840000
Q06185	Q06185	ATP synthase subunit e, mitochondrial	Atp5i	8.2355	216040000	13967000	7189100	16239000	18776000	8456200	14208000	21447000	18677000	17728000	17291000	15785000	13914000	20318000	12042000	9298200	8723000	12623000	9149100	7010200	12457000	9153100	9916000	11296000	11207000	11365000	10052000	13838000	10173000
Q07076	Q07076	Annexin A7	Anxa7	49.925	77085000	6330300	2826000	1357800	11243000	0	7538600	10252000	15295000	2364800	5491900	3637900	4438700	2082200	4228000	4528600	3228800	2637800	3310900	0	2178300	3473800	8090000	2777600	3536900	3468100	3905800	3879800	3606500
Q07417	Q07417	Short-chain specific acyl-CoA dehydrogenase, mitochondrial	Acads	44.889	77176000	4981200	1931800	2701300	15999000	3613100	4546200	8495800	3830100	7219800	5403900	1382000	12943000	2648400	1480500	3240700	2929300	2362100	4904600	3591400	3516400	5049200	3048100	4399300	3339900	2020400	3514600	3148200	2689500
Q07802;O08791;O08792;Q8K4J2	Q07802	Transcription factor COE1	Ebf1	64.463	167660000	12776000	15510000	10565000	27957000	9633400	6875200	20619000	12442000	16147000	9235100	5826700	9823800	5519200	4734100	7389200	7992200	10551000	10418000	7038200	7032300	8981300	5768000	8132500	7017200	6443100	7574500	5635600	6988300
Q07813	Q07813	Apoptosis regulator BAX	Bax	21.394	104120000	5799200	7858300	7243000	22795000	5178600	7945200	10385000	8858300	9453100	9353300	1025500	2214700	3828000	2183300	6389100	4556000	5714500	8672500	3571500	5318900	5289300	5220100	6404000	6026700	1540500	2102600	2740800	2419700
Q07832	Q07832	Serine/threonine-protein kinase PLK1	Plk1	68.3	122010000	9363400	7361600	1046400	13159000	6712000	7734100	5197600	3121800	5766800	18866000	18745000	5909700	7533000	11489000	6804100	5021200	2437000	6934600	5112100	8228200	3574600	3329300	4977900	7324600	7119400	4787300	7293200	6394400
Q08024	Q08024	Core-binding factor subunit beta	Cbfb	22.03	464270000	36066000	35980000	28471000	67879000	23791000	23112000	45031000	29619000	34813000	24349000	30813000	32472000	23744000	28133000	23202000	23338000	24941000	23917000	19638000	18693000	22440000	22057000	23624000	19720000	20194000	19382000	20923000	21330000
Q08189	Q08189	Protein-glutamine gamma-glutamyltransferase E;Protein-glutamine gamma-glutamyltransferase E 50 kDa catalytic chain;Protein-glutamine gamma-glutamyltransferase E 27 kDa non-catalytic chain	Tgm3	77.308	30233000	0	0	0	0	0	0	0	30233000	0	0	0	0	0	0	0	0	0	0	0	0	0	19755000	0	0	0	0	0	0
Q08288	Q08288	Cell growth-regulating nucleolar protein	Lyar	43.735	2933200000	209460000	201800000	146820000	247100000	239890000	148300000	228140000	240770000	321950000	221350000	212510000	153470000	159850000	201740000	125720000	122830000	136700000	86504000	150150000	120880000	109870000	138680000	137050000	109270000	109630000	97799000	143910000	149430000
Q08639	Q08639	Transcription factor Dp-1	Tfdp1	45.23	18883000	998980	1176400	950310	2940900	0	2138200	2754800	1235200	1056200	1958000	1157000	1280100	0	1237400	801720	894030	987020	1140800	0	1318600	1247100	908810	811870	1075000	868010	918750	0	1003600
Q08943	Q08943	FACT complex subunit SSRP1	Ssrp1	80.859	20452000000	1564900000	1520600000	558720000	1407000000	1252500000	1243300000	1324900000	1041900000	1985300000	1896600000	2766700000	1652900000	1162100000	1074100000	942970000	962290000	575790000	556920000	889390000	1044700000	775460000	657920000	1135700000	1145100000	1889200000	994020000	973280000	908860000
Q09M02	Q09M02	Cytosolic carboxypeptidase-like protein 5	Agbl5	97.606	16308000	0	0	0	0	0	0	0	13478000	0	0	0	2829800	0	0	0	0	0	0	0	0	0	0	0	0	0	1823300	0	0
Q09XV5;A3KFM7;A2AJK6	Q09XV5	Chromodomain-helicase-DNA-binding protein 8	Chd8	290.84	311110000	27306000	20559000	9276200	32544000	9223800	17581000	23941000	20194000	12728000	21566000	41064000	39541000	19228000	16358000	15735000	13302000	3486900	21538000	6927200	15315000	12195000	12269000	10247000	13488000	31889000	14081000	16477000	15721000
Q0P678	Q0P678	Zinc finger CCCH domain-containing protein 18	Zc3h18	105.69	222420000	16825000	19815000	2438400	41923000	15330000	21178000	19854000	13307000	10213000	10050000	12070000	16179000	9331400	13904000	11505000	10362000	5745500	15790000	12635000	15010000	9691500	8881400	7912700	8402200	7539200	10003000	7983300	10117000
Q0VBD2	Q0VBD2	Protein MCM10 homolog	Mcm10	98.405	23864000	1096400	0	0	2898500	1222600	4382400	0	0	1697300	2321800	7229900	1905700	0	1109500	1056600	0	0	1654600	1327900	2375900	0	0	1433300	2197300	2497700	1629200	0	1271700
Q11011	Q11011	Puromycin-sensitive aminopeptidase	Npepps	103.32	88774000	1004900	2113900	0	0	0	0	475960	81874000	0	837480	0	1712000	462370	292520	125090	186450	0	0	0	0	80641	57080000	0	109370	0	249860	98427	75912
Q14B71	Q14B71	Cell division cycle-associated protein 2	Cdca2	106.36	86557000	6787700	5154500	3121000	24577000	4143100	1013200	13531000	13139000	3206000	836360	0	2252000	4229200	4567300	4284800	3626200	3722600	4837900	5481000	3830200	4731700	4899100	1854700	1788600	0	3411000	5834200	4258000
Q14BI7	Q14BI7	Putative ATP-dependent RNA helicase TDRD9	Tdrd9	155.98	82986000	6418800	7831800	9979500	6687500	0	0	9660800	14327000	0	6148300	2592200	8746000	2206500	8387100	4236700	5458900	10477000	2808100	0	0	5594900	9828100	0	3344000	1735300	4974400	1959600	5748500
Q1HFZ0	Q1HFZ0	tRNA (cytosine(34)-C(5))-methyltransferase	Nsun2	85.451	1309500000	96053000	98275000	44770000	232130000	62474000	63845000	194220000	75222000	116260000	99800000	41806000	62795000	45924000	75887000	55579000	56764000	58648000	81475000	47128000	47026000	79129000	58225000	65234000	60077000	38516000	43976000	46408000	61385000
Q2Q5T5	Q2Q5T5		Gm7325	9.5984	90625000	0	6202800	5700200	31377000	9913600	0	8905500	0	6143900	7092600	4793900	3812700	3485000	3197200	0	4789300	6211700	12432000	7802700	0	5515100	0	4440300	4763100	2429800	1956800	2348400	2025700
Q2VPQ9	Q2VPQ9	Chromatin modification-related protein MEAF6	Meaf6	21.649	225300000	16029000	17342000	12006000	19723000	14941000	15782000	23335000	15958000	9703500	24140000	12418000	5526800	18687000	19707000	10049000	10520000	9437400	8558200	9122100	10740000	11357000	14083000	6185500	11985000	11732000	13871000	12760000	11774000
Q2YDW2	Q2YDW2	Protein misato homolog 1	Msto1	61.23	2261400	0	0	0	0	0	0	0	0	1058600	1202800	0	0	0	0	0	0	0	0	0	0	0	0	645580	693620	0	0	0	0
Q2YDW7	Q2YDW7	N-lysine methyltransferase SETD8	Setd8	38.845	213780000	12269000	21807000	3720600	14874000	6834700	7563100	19649000	4290200	9918100	17552000	19912000	29006000	23418000	22967000	9545800	11628000	4848600	7797700	8973700	6709900	9096500	4844200	4447900	12667000	11290000	15539000	18705000	16736000
Q32KG4	Q32KG4	Retrotransposon gag domain-containing protein 1	Rgag1	138.47	208110000	16934000	0	14016000	21743000	13863000	15116000	9771800	7307500	17784000	11352000	26859000	14289000	22106000	16965000	10705000	0	12282000	10060000	10681000	11369000	7616800	7168700	10804000	8394100	13562000	9954300	14187000	15940000
Q3TBD2	Q3TBD2	Minor histocompatibility protein HA-1	Hmha1	122.9	195350000	14858000	7183500	11105000	40570000	10418000	9130300	24124000	16197000	23742000	17156000	5200000	7866700	4498900	3295800	8830200	5938000	8563800	14995000	8106900	8101500	10914000	10073000	10379000	10463000	5676900	9783200	4569700	4655700
Q3TBT3	Q3TBT3	Stimulator of interferon genes protein	Tmem173	42.829	28978000	1995900	2359200	0	8263500	0	2840500	6672200	2332400	0	0	0	4514300	0	0	0	0	0	0	0	0	0	0	0	0	0	2908600	0	0
Q3TC33	Q3TC33	Coiled-coil domain-containing protein 127	Ccdc127	30.509	0	0	0	0	0	0	0	0	0	0	0	0	0	0	0	0	0	0	0	0	0	0	0	0	0	0	0	0	0
Q3TCJ8	Q3TCJ8	Coiled-coil domain-containing protein 69	Ccdc69	23.296	279010000	25890000	18625000	5168200	16250000	14404000	22646000	25083000	9146400	6438700	51345000	45706000	21980000	2738200	13586000	14485000	11773000	6714200	7753200	10701000	16865000	14166000	5972800	8089600	26286000	29138000	14288000	5967000	7363700
Q3TDN2	Q3TDN2	FAS-associated factor 2	Faf2	52.471	49732000	3432200	3921600	1845100	14566000	2947900	1421300	4290200	2576800	4263100	3730000	1438300	3368300	1020100	911070	1395700	1929700	1638600	4736500	1662900	2547800	2764300	1497300	3346300	1672900	1436700	1747900	1791600	1594700
Q3TEA8	Q3TEA8	Heterochromatin protein 1-binding protein 3	Hp1bp3	60.866	770790000	55223000	49295000	38676000	106230000	63410000	43915000	60416000	38805000	63073000	62413000	14375000	51478000	76294000	47190000	34564000	35748000	38324000	43815000	47932000	35723000	33764000	30963000	35317000	33796000	12637000	31860000	58879000	39647000
Q3TES0	Q3TES0	IQ motif and SEC7 domain-containing protein 3	Iqsec3	129.12	28042000000	1838800000	2309300000	1930800000	1963000000	1811900000	2058500000	1792100000	1828100000	2164800000	1952600000	1984600000	1996700000	2290500000	2120900000	613140000	984160000	901960000	462740000	721010000	830120000	486110000	608930000	747300000	602270000	652790000	725530000	844260000	990310000
Q3TFK5	Q3TFK5	G patch domain-containing protein 4	Gpatch4	46.553	146790000	8818400	8328400	6567300	17262000	9883100	6378400	12967000	10194000	13767000	11902000	7303800	12977000	10403000	10036000	6456800	6723100	7425000	6445400	7752700	6311400	6578300	6338800	7852400	5459700	6112400	6853500	9180800	7104700
Q3TGF2	Q3TGF2	Protein FAM107B	Fam107b	15.572	66259000	1149000	8060400	489920	1628400	1035000	1156200	5566900	1081100	1370800	5771200	5712200	8886000	9368700	14983000	3024300	3333400	2490500	2985900	1647000	3410400	2050800	2990600	2798200	2319600	3265500	4046600	5094600	6665100
Q3THE2	Q3THE2	Myosin regulatory light chain 12B	Myl12b	19.779	40250000000	2843900000	2836700000	1549700000	3595100000	2282400000	3454200000	3244800000	1287600000	2658900000	5753100000	7126100000	2644700000	417070000	555580000	1449500000	1515500000	1381100000	1244000000	1414100000	2252100000	1416800000	699840000	1356100000	2710200000	3390200000	1410100000	304810000	385820000
Q3THK3	Q3THK3	General transcription factor IIF subunit 1	Gtf2f1	57.241	1311500000	71192000	96332000	0	89721000	54787000	89786000	64649000	96213000	13570000	171170000	148960000	85503000	147010000	182640000	58475000	57841000	0	43552000	44649000	60297000	33023000	70547000	14818000	81865000	86583000	59374000	89653000	111130000
Q3THK7	Q3THK7	GMP synthase [glutamine-hydrolyzing]	Gmps	76.723	711970000	49126000	49061000	34027000	124720000	43123000	30204000	71842000	48920000	52267000	52158000	29992000	50667000	39267000	36600000	29155000	33744000	36437000	37701000	31734000	28489000	40046000	32209000	42708000	27324000	21888000	30667000	30376000	29289000
Q3THS6;Q91X83	Q3THS6	S-adenosylmethionine synthase isoform type-2	Mat2a	43.688	873350000	68630000	62127000	46270000	158910000	31159000	45050000	77554000	69349000	100960000	49782000	36075000	45257000	36771000	45460000	43138000	38259000	45974000	63350000	26201000	36259000	45618000	44778000	56338000	33849000	24293000	29819000	33118000	35760000
Q3TIR3	Q3TIR3	Synembryn-A	Ric8a	59.846	64360000	0	7212800	7487500	11087000	10689000	4696500	10431000	0	5997900	5062400	0	1695900	0	0	0	3816500	8779900	4588600	5028500	3397800	3569300	0	3923400	3367900	0	5926900	0	0
Q3TIV5	Q3TIV5	Zinc finger CCCH domain-containing protein 15	Zc3h15	48.327	57872000	3511300	2197300	1089900	0	808950	4884900	4363300	5960800	3679700	6364500	1795600	5722900	10104000	7389100	2478600	4255700	2919500	0	1625900	3435600	3186900	3019700	1994500	2328000	2751200	1944100	5786300	5000800
Q3TIX9	Q3TIX9	U4/U6.U5 tri-snRNP-associated protein 2	Usp39	65.146	90912000	10989000	3621500	2248000	9799900	10316000	5926500	6796200	4552800	7039600	7990600	7384400	6044600	2398100	5804100	4045500	4281500	2891000	3695600	6041500	4505300	4574600	3323000	4912100	4828600	3212500	3021700	5113800	4813100
Q3TJZ6	Q3TJZ6	Protein FAM98A	Fam98a	55.055	65492000	0	2233100	1614000	7544600	8186600	3096500	2821000	3369000	8780100	14809000	4306200	4443000	2897500	1391700	0	1856600	3035200	3465900	3068100	3186300	3236700	2131500	4676800	5682400	3654000	3176600	2551100	2170700
Q3TKT4;Q6DIC0	Q3TKT4	Transcription activator BRG1	Smarca4	181.43	1369000000	98871000	82116000	30864000	207170000	74529000	79332000	94696000	94034000	94369000	125720000	116000000	92299000	100350000	78614000	62790000	66982000	48207000	72582000	58585000	62660000	52805000	70987000	60702000	65700000	71885000	54682000	76830000	56179000
Q3TLD5	Q3TLD5	Unconventional prefoldin RPB5 interactor	Uri1	59.083	162930000	12784000	11933000	11957000	14725000	9207900	10066000	13409000	10166000	13893000	11431000	10273000	11760000	9590900	11735000	5725600	8068300	10616000	8004900	7457500	6156000	9593900	7173500	7320800	7137200	7097200	7831900	8805600	8999600
Q3TLH4;Q7TPM1	Q3TLH4	Protein PRRC2C	Prrc2c	310.89	658050000	43730000	47688000	20652000	60229000	75785000	35100000	64819000	41800000	43129000	50451000	50710000	51577000	34802000	37574000	29931000	30034000	24483000	26919000	52190000	30499000	30836000	31166000	25188000	31656000	32208000	28572000	30507000	30787000
Q3TUH1	Q3TUH1	Phosphatidate cytidylyltransferase, mitochondrial	Tamm41	37.827	51809000	4369800	2510400	1814200	14047000	2904100	1668500	6155900	1239300	3382500	3515900	1114900	6732500	1132300	1222000	2777600	3301700	1756800	3238200	2242500	2626100	2418500	1492500	2523900	1823100	1332400	2119800	1723500	1745300
Q3TUU5	Q3TUU5	Testis-expressed sequence 30 protein	Tex30	25.263	20735000	0	1444600	1401700	2327600	0	2355500	6119900	3716800	1119300	0	0	1409600	0	840220	0	1584400	1200700	1325300	0	1587500	2296900	1785700	1091300	0	0	1108300	0	1322500
Q3TVW5	Q3TVW5	Trichoplein keratin filament-binding protein	Tchp	60.642	486710000	20693000	3505700	10700000	14881000	1979200	10468000	20276000	13181000	165050000	172410000	20663000	5102100	13461000	14337000	6476900	4443400	3538700	7639500	7352300	4714400	7519400	6870300	172300000	40914000	16375000	7728000	3588600	3883900
Q3TW96	Q3TW96	UDP-N-acetylhexosamine pyrophosphorylase-like protein 1	Uap1l1	56.613	39513000	2612800	1026900	3957800	8188800	3974100	1219500	1821900	611240	8031500	2349400	825570	1203800	2608500	1080700	2292300	1205800	4131400	1669700	1919800	1642700	1785500	1215000	2484200	1698800	991600	1055900	2328200	1434700
Q3TWW8	Q3TWW8	Serine/arginine-rich splicing factor 6	Srsf6	39.025	3786400000	303090000	250800000	190090000	515720000	281890000	195650000	481190000	234830000	235150000	295080000	270390000	248740000	123090000	160680000	166050000	158430000	187820000	212390000	181420000	144620000	227420000	153100000	169730000	163320000	157800000	152560000	104470000	121450000
Q3TXS7	Q3TXS7	26S proteasome non-ATPase regulatory subunit 1	Psmd1	105.73	700880000	53466000	60578000	42085000	74225000	14130000	27559000	113240000	111500000	53135000	33841000	21978000	34894000	18914000	41341000	28120000	30586000	41509000	36589000	20188000	27237000	47499000	56578000	44139000	24626000	23239000	22622000	23798000	26575000
Q3TYA6	Q3TYA6	M-phase phosphoprotein 8	Mphosph8	97.466	42032000	4969900	1603600	954400	4656300	3468900	2658600	4331700	0	1769500	3214000	3010900	4410300	4618100	2365700	2563600	1550600	1389900	1689700	2207500	1521200	1671100	0	1571400	2699200	2790100	2384800	3010700	2740300
Q3TYD6	Q3TYD6	Serine/threonine-protein kinase LMTK2	Lmtk2	160.51	57305000	5053400	3042000	1369200	2602700	3227500	9220700	4060800	2731000	965110	9015300	7392900	7114500	0	1509500	2627700	1862900	1671600	1374400	1324200	5281900	3764000	1841800	1345700	3360400	4062800	7095200	0	2173800
Q3TZX8	Q3TZX8	Polynucleotide 5-hydroxyl-kinase NOL9	Nol9	80.839	63930000	2086500	4134800	1635600	22408000	3201800	5573500	2300300	1557700	6839400	7615500	4795500	1077700	0	703760	2198700	2772500	2741300	6500500	2569900	4862900	1997300	1646800	3265600	2458800	3476000	1540400	0	1383100
Q3U0V1	Q3U0V1	Far upstream element-binding protein 2	Khsrp	76.775	814320000	66908000	42813000	54351000	90974000	41993000	41288000	75940000	48252000	82178000	54962000	53576000	59098000	42937000	59048000	39870000	35846000	48443000	34858000	32084000	31775000	39997000	32756000	42825000	31329000	33436000	36508000	45811000	45951000
Q3U0V2	Q3U0V2	Tumor necrosis factor receptor type 1-associated DEATH domain protein	Tradd	34.577	82690000	8163600	8765600	5590600	18043000	3024800	3170300	5750500	7558700	10851000	3870300	2399300	0	3907100	1595300	4599100	3482600	5370000	6920400	3255500	3867500	4877600	4107000	4563400	3169200	3230300	0	2812100	1983500
Q3U108	Q3U108	AT-rich interactive domain-containing protein 5A	Arid5a	63.898	11712000	711310	767200	0	1639000	398130	704510	2146200	2033700	891040	1085500	825380	0	0	509680	539340	548280	0	920440	372680	603400	741020	1060700	693400	639980	561010	0	0	461990
Q3U1F9	Q3U1F9	Phosphoprotein associated with glycosphingolipid-enriched microdomains 1	Pag1	46.549	261560000	25074000	19930000	14118000	19601000	13179000	19196000	27356000	13085000	15468000	43192000	28901000	12816000	2011200	7633800	11758000	11812000	12620000	8119600	11084000	16856000	13853000	9362700	9920800	20503000	20408000	9838400	4371900	8815500
Q3U1G5	Q3U1G5	Interferon-stimulated 20 kDa exonuclease-like 2	Isg20l2	41.019	56210000	3590100	3095000	3671200	12439000	3131700	1855500	4971100	4978100	4682000	4869800	586750	2844200	1792800	3702700	2532200	2135400	2604500	3933600	2859900	2634300	3033600	2491500	3164700	2288400	741430	1833400	3129900	2174300
Q3U1J4	Q3U1J4	DNA damage-binding protein 1	Ddb1	126.85	2124500000	143160000	168670000	87506000	241310000	138900000	134340000	191750000	182570000	145860000	180570000	127540000	159890000	124060000	98388000	98823000	102550000	100360000	93919000	95665000	99402000	106730000	115600000	95264000	100430000	89941000	91469000	108760000	93407000
Q3U319	Q3U319	E3 ubiquitin-protein ligase BRE1B	Rnf40	113.97	41066000	1046200	2916300	2660100	11437000	2305400	667670	7492700	4506700	4000200	926910	668690	843890	0	1594500	1303600	1715900	2396300	3702000	1999900	1135900	3099600	2896500	2182800	1087100	991090	1103500	0	1168200
Q3U7R1	Q3U7R1	Extended synaptotagmin-1	Esyt1	121.55	290980000	25884000	17581000	4095300	31736000	5437600	15075000	21936000	10791000	38260000	32278000	23262000	30333000	18823000	15485000	13756000	14888000	8239400	11401000	8692500	10529000	10510000	11136000	18725000	15200000	18966000	16282000	14409000	12851000
Q3U821	Q3U821		Wdr75	94.036	516350000	37582000	37126000	20713000	70814000	33597000	35606000	36574000	29087000	51233000	40742000	22640000	35493000	33009000	32132000	21520000	22917000	24419000	36047000	25772000	26202000	23121000	21147000	23403000	23201000	18639000	23472000	27846000	20563000
Q3U9G9	Q3U9G9	Lamin-B receptor	Lbr	71.439	2575100000	203300000	178680000	71725000	407600000	173050000	113690000	83767000	51476000	199120000	229900000	206260000	207810000	209160000	239550000	117320000	117280000	67323000	159220000	124520000	116620000	50519000	52919000	120710000	132940000	136280000	131470000	159530000	169550000
Q3UA06	Q3UA06	Pachytene checkpoint protein 2 homolog	Trip13	48.376	130340000	13907000	9478900	7276900	32629000	6970400	4791500	8530700	6039900	13947000	11475000	1937200	5701100	3557000	4102000	7064200	6479700	6078700	12459000	4631300	5113100	5401800	5210200	7706500	5468100	2768900	3556900	3854400	4719800
Q3UA16	Q3UA16	Kinetochore protein Spc25	Spc25	26.457	212580000	18767000	15678000	11396000	21742000	10319000	6533000	23376000	19757000	10781000	13791000	12442000	14249000	18047000	15699000	7846700	8866800	12730000	8339200	8498700	7338500	11723000	11997000	6956200	8652100	8641600	9636000	16238000	13808000
Q3UCQ1	Q3UCQ1	Forkhead box protein K2	Foxk2	68.446	16544000	2212400	1459800	0	0	0	1599000	1723800	1883300	1364200	2650800	0	1779100	638990	1232300	1579600	971480	0	0	0	1112300	962280	1094700	0	0	0	1056500	725510	976960
Q3UDE2	Q3UDE2	Tubulin--tyrosine ligase-like protein 12	Ttll12	74.042	153780000	11582000	17850000	4045500	13397000	2977400	8314700	14247000	6043500	19458000	13457000	8602900	10418000	16613000	6774400	7677700	9136400	6116800	6239600	4423400	6677500	5148900	5917800	11964000	7810900	7048600	10098000	7271700	5386400
Q3UEB3	Q3UEB3	Poly(U)-binding-splicing factor PUF60	Puf60	60.248	654530000	51551000	36883000	38477000	85334000	66323000	45739000	60537000	40405000	59720000	55606000	41434000	38587000	12474000	21459000	30679000	26256000	41116000	34180000	52417000	31239000	29286000	28476000	32217000	29850000	27361000	24343000	17531000	17647000
Q3UFB2	Q3UFB2	Box C/D snoRNA protein 1	Znhit6	52.212	13960000	689240	0	0	3409000	1224500	0	3252600	0	2607100	2777200	0	0	0	0	547510	0	0	1558400	989790	0	1589200	0	1451400	1693100	0	0	0	0
Q3UFK8	Q3UFK8	FERM domain-containing protein 8	Frmd8	51.827	16657000	1717600	0	842820	4144400	0	1220500	1851500	3506400	1903500	1470000	0	0	0	0	1262100	0	984980	2094500	0	1100100	1193700	1033400	1356600	980350	0	0	0	0
Q3UFY0	Q3UFY0	Ribosomal RNA processing protein 36 homolog	Rrp36	28.588	25483000	0	0	3249600	5791700	990220	1143700	2763200	0	804590	1158100	764580	986440	6326300	1504600	0	0	1892800	1244200	1621500	1946100	1110500	0	964710	1430300	957900	1196900	2845700	2562900
Q3UFY7	Q3UFY7	7-methylguanosine phosphate-specific 5-nucleotidase	Nt5c3b	34.425	48329000	2309200	2689900	3045000	7519600	3304500	4300100	4766700	0	6132100	4461600	2024600	2545600	2601400	2628900	1833600	2033600	3392600	3520900	3213700	2784100	2462000	0	3463900	1948100	1727100	1948900	1634800	1676600
Q3UFY8	Q3UFY8	Mitochondrial ribonuclease P protein 1	Trmt10c	48.385	178770000	18613000	15006000	3367900	32420000	15739000	11769000	32554000	10267000	12576000	10250000	4313800	1938600	3486900	6473200	7844300	7507900	7623900	9575600	9097600	11283000	9970900	7743600	8560100	7585700	6322300	4336600	5700100	6315100
Q3UGC7;Q66JS6	Q3UGC7;Q66JS6	Eukaryotic translation initiation factor 3 subunit J-A;Eukaryotic translation initiation factor 3 subunit J-B	Eif3j1;Eif3j2	29.343	167040000	14924000	8495000	7723800	9565900	4442700	8161600	15078000	6699800	9241500	10071000	13530000	17342000	21987000	19774000	8522400	7033500	6873400	4999300	5048500	7431300	7119100	4998400	6970000	7419900	7795400	10070000	16728000	14007000
Q3UGS4	Q3UGS4	Protein FAM195B	Fam195b	11.101	7915500	0	1766600	0	1288400	0	0	0	0	1286300	0	0	1176300	878520	1519500	0	1220100	0	555600	0	0	0	0	718120	0	0	699860	773130	1257300
Q3UHF3	Q3UHF3	Mesoderm induction early response protein 3	Mier3	61.521	8881000	1774300	0	0	2522200	1044400	0	2045200	0	0	1494900	0	0	0	0	1084200	0	0	1072100	917360	0	1090400	0	0	831030	0	0	0	0
Q3UHX0	Q3UHX0	Nucleolar protein 8	Nol8	128.63	412720000	32628000	35355000	10365000	34296000	36454000	25943000	44687000	25598000	12991000	34580000	28840000	36600000	26815000	27566000	19367000	20451000	14643000	17419000	21407000	24072000	20778000	18147000	12254000	18586000	19309000	23128000	23095000	20797000
Q3UHX2	Q3UHX2	28 kDa heat- and acid-stable phosphoprotein	Pdap1	20.605	177110000	10451000	12320000	4071300	12094000	8394800	11958000	15773000	7673400	10115000	10825000	16776000	17663000	19840000	19150000	8202900	7793900	5617000	5824900	6281000	10115000	8618200	5355500	6427000	5825900	10366000	9708500	15543000	14489000
Q3UHX9	Q3UHX9	Putative methyltransferase C9orf114 homolog	D2Wsu81e	42.957	298870000	27795000	4400300	14805000	28285000	28587000	13532000	17301000	23833000	26739000	4289000	15682000	34325000	34961000	24337000	17284000	9973300	18953000	14615000	19193000	11646000	17675000	16340000	11050000	8455700	15498000	15021000	12524000	16738000
Q3UI43	Q3UI43	BRISC and BRCA1-A complex member 1	Babam1	36.793	42180000	2438300	4344200	2049500	2301100	1003400	1423200	6817700	2282900	5066000	5094000	1669900	1761300	1440900	4488000	2349700	2106700	2921400	1340100	1398200	1870300	2457200	2302100	2094300	1362700	1784900	1528300	1978600	2130800
Q3UIA2	Q3UIA2	Rho GTPase-activating protein 17	Arhgap17	92.201	122420000	4922100	9591300	6496300	20376000	10062000	8565400	15526000	9345500	10652000	15860000	0	4707400	5317500	997000	4545800	5019500	10373000	7019400	5303300	4775100	7960000	6813600	4974200	7765700	0	5262800	6122300	1972200
Q3UIR3	Q3UIR3	E3 ubiquitin-protein ligase DTX3L	Dtx3l	83.043	38909000	1941400	2978000	0	8092900	2759400	0	6056900	1949800	3197200	6729500	0	3158000	0	2046400	1832800	2285600	0	2665400	2386800	0	2308000	2863200	2264200	2402300	0	2362900	0	1544300
Q3UJB9	Q3UJB9	Enhancer of mRNA-decapping protein 4	Edc4	152.48	598080000	48379000	34636000	41747000	124420000	29647000	36191000	69638000	68393000	61661000	31816000	13929000	15926000	10924000	10767000	26778000	26534000	45444000	40718000	20841000	27403000	31746000	34429000	32787000	22149000	15271000	14135000	15879000	17522000
Q3UJU9	Q3UJU9	Regulator of microtubule dynamics protein 3	Rmdn3	52.028	47164000	3302900	3635100	2217900	7515200	1269000	2579500	5572900	937870	4044500	5571700	4918900	4675600	923100	0	2110900	2464900	1623500	2811000	2261600	3004500	2680600	1325400	1747500	3338200	2805700	1873200	1220500	0
Q3UJV1	Q3UJV1	Coiled-coil domain-containing protein 61	Ccdc61	57.368	27573000	4107800	0	0	5531300	1541700	1227100	1510600	0	2589100	3173900	1368400	1675600	2288900	2559000	1552000	0	0	2196900	1370700	1207800	1087700	0	1139500	2050200	1932000	1292700	1908300	1555200
Q3UKC1	Q3UKC1	Tax1-binding protein 1 homolog	Tax1bp1	93.629	545030000	34189000	35647000	13030000	51324000	17718000	41529000	31644000	26097000	56588000	128010000	53979000	25128000	10909000	19239000	24235000	25006000	18075000	22117000	18543000	28749000	18611000	19440000	31204000	53384000	39347000	16568000	13621000	15933000
Q3UKJ7	Q3UKJ7	WD40 repeat-containing protein SMU1;WD40 repeat-containing protein SMU1, N-terminally processed	Smu1	57.543	60448000	5255800	5279900	4886900	8341100	5786000	1867900	6385900	4766100	5277700	1669900	3986400	4109600	1716600	1118000	2849700	3102200	4884100	2400600	4044900	2686800	3237400	2833600	3015700	1743400	2265200	2341900	2530600	1620200
Q3ULF4	Q3ULF4	Paraplegin	Spg7	85.995	548910000	40929000	50649000	28873000	49396000	64114000	0	43949000	31807000	61708000	36957000	45824000	47080000	24423000	23202000	17560000	21450000	17042000	21561000	33873000	0	13128000	13243000	28422000	14195000	18776000	20588000	15032000	13244000
Q3ULJ0;Q6NXY9;P13707	Q3ULJ0	Glycerol-3-phosphate dehydrogenase 1-like protein	Gpd1l	38.225	768250000	44490000	57840000	43488000	142350000	38933000	40038000	80666000	62290000	69620000	69665000	20658000	44392000	24963000	28856000	35514000	32695000	43168000	46410000	31826000	29699000	40950000	33879000	44004000	33167000	20436000	32233000	27768000	30424000
Q3UM18	Q3UM18	Large subunit GTPase 1 homolog	Lsg1	73.156	99728000	11824000	4333500	4398800	21463000	6250000	7569800	19425000	3735700	4726100	8941700	759670	2836700	2567700	897910	4655100	3996600	4664200	7354100	5324900	3689200	8156400	4092500	3873800	5117500	2068000	3184300	2916200	2084000
Q3UM45	Q3UM45	Protein phosphatase 1 regulatory subunit 7	Ppp1r7	41.291	54613000	6606500	1036000	1193800	4793900	1337500	2529900	7413900	1634900	3637500	5284300	4235300	2197400	4107600	8604200	2976700	1561800	2843900	2209900	2565200	2279500	1689800	2533600	2664700	1895400	3621400	2201300	2770500	4180400
Q3UMC0;Q9D3R6	Q3UMC0	Spermatogenesis-associated protein 5	Spata5	97.255	317440000	27367000	23128000	12318000	43382000	18382000	17479000	34140000	27895000	21972000	25793000	16219000	19120000	16055000	14187000	16188000	13930000	13616000	20575000	14683000	15184000	16327000	16262000	14141000	15038000	10667000	13222000	13497000	11092000
Q3UMU9;Q9JMG7	Q3UMU9	Hepatoma-derived growth factor-related protein 2	Hdgfrp2	74.29	5279600000	417860000	391880000	97708000	326110000	228760000	223670000	407350000	459740000	364920000	498070000	474950000	455640000	441950000	491010000	241680000	233090000	114600000	159130000	170370000	224640000	201520000	315210000	217290000	261620000	297830000	272930000	343000000	348900000
Q3UMY5	Q3UMY5	Echinoderm microtubule-associated protein-like 4	Eml4	110.03	18520000	1064300	1963500	1311200	1060000	0	968710	1551200	4742600	678750	1595600	730080	1006000	836980	1010700	594190	829340	831770	491780	0	637250	671920	4862700	467320	696770	495080	584810	611210	651270
Q3UPF5	Q3UPF5	Zinc finger CCCH-type antiviral protein 1	Zc3hav1	106.69	522720000	37241000	31929000	22193000	90818000	51871000	35480000	36938000	30567000	38791000	44702000	34373000	30514000	21971000	15332000	22325000	20994000	25327000	33649000	33604000	31897000	21790000	19610000	22287000	25441000	22127000	20248000	19561000	15830000
Q3UPL0	Q3UPL0	Protein transport protein Sec31A	Sec31a	133.57	133870000	2553300	4717500	8479300	27727000	4297200	5881600	23848000	14601000	13176000	13098000	0	12311000	2135900	1047300	2677700	4859600	8818900	9486600	4536400	5281300	9588900	7814600	9115600	6692600	0	6869500	3430700	2850000
Q3UPP8	Q3UPP8	Centrosomal protein of 63 kDa	Cep63	80.448	525650000	35660000	33431000	10592000	39985000	27963000	41193000	33644000	40327000	24528000	64208000	79995000	56878000	16172000	21073000	22351000	22747000	15841000	17406000	25405000	30945000	19809000	18840000	18795000	33620000	48427000	26267000	17765000	23276000
Q3UQ44	Q3UQ44	Ras GTPase-activating-like protein IQGAP2	Iqgap2	180.53	30413000	1169100	1161000	925470	16560000	2588100	1633800	1520600	4854700	0	0	0	0	0	0	1250300	972880	1099000	6968200	1486300	2796700	1029300	1278100	0	0	0	0	0	0
Q3UQA7	Q3UQA7	Selenoprotein H	Selh	12.974	221150000	9086100	8862100	11155000	19734000	16913000	15606000	19651000	8950400	0	20946000	45242000	28542000	7211500	9251900	7185600	7400900	9436500	9255700	13803000	13723000	9700100	7356200	0	13611000	19386000	14079000	11826000	9256200
Q3UQU0	Q3UQU0	Bromodomain-containing protein 9	Brd9	66.839	33205000	1685900	1400900	0	3851800	3142800	1538100	4248400	1649400	4874300	2421400	2731700	1261800	2667800	1730700	1266700	1189300	0	812510	1650400	1562600	1490700	1378100	1982300	1785500	2430100	1061300	2885700	1760200
Q3URQ0	Q3URQ0	Testis-expressed sequence 10 protein	Tex10	105.21	97217000	7079900	6512600	2828100	20429000	1719600	8808200	8623800	4294600	15252000	8377500	3304200	3982800	3226000	2777800	4439900	4197400	6218800	7833500	2453100	6417900	3070900	2699800	6453600	2897300	5737900	2367200	2581000	2685300
Q3UV17	Q3UV17	Keratin, type II cytoskeletal 2 oral	Krt76	62.844	34533000000	2723800000	3406900000	2296500000	785270000	819380000	1008200000	1689800000	13018000000	1024000000	1985600000	822370000	2950600000	523710000	1478800000	1588600000	1917300000	2114800000	330910000	599140000	722760000	1043300000	9434500000	608510000	1094300000	619800000	1665000000	431720000	1114500000
Q3UYV9	Q3UYV9	Nuclear cap-binding protein subunit 1	Ncbp1	91.926	109890000	7005100	6369600	5127900	21704000	12655000	3881700	7115000	4925000	11975000	7169100	5848400	7557300	2910200	5646500	4856000	4371400	4241600	7247600	7451500	4043600	4952500	4071100	6910500	4336600	4496300	5182800	3840000	4029100
Q3UZ39	Q3UZ39	Leucine-rich repeat flightless-interacting protein 1	Lrrfip1	79.248	22547000	1547500	1474400	0	2104500	0	1724200	3319300	914150	495660	857870	3596400	578650	3787400	2147000	785930	1683400	0	734170	0	816460	2466500	1005900	706100	903340	1276600	794700	2489000	1367900
Q3UZA1	Q3UZA1	CapZ-interacting protein	Rcsd1	44.114	59300000	6301600	0	622800	850500	706990	3865900	2714000	3614500	4576600	3192700	6173500	3613800	11982000	11085000	2848300	0	2163100	1662300	2015200	2808400	1638200	2306000	2093100	1588400	2444800	3192200	7429200	10076000
Q3V1H1	Q3V1H1	Cytoskeleton-associated protein 2	Ckap2	74.028	488360000	28175000	37491000	11204000	59207000	17453000	31265000	45263000	32396000	26429000	40589000	39328000	37436000	41888000	40236000	22823000	22297000	16554000	23924000	15329000	22548000	24587000	26593000	15686000	23510000	23247000	21450000	32983000	28312000
Q3V1V3	Q3V1V3	ESF1 homolog	Esf1	98.047	381900000	27442000	32598000	22728000	39150000	23953000	29557000	34608000	25352000	20402000	34474000	31551000	17391000	18936000	23764000	17618000	18242000	16389000	16439000	19916000	23977000	18319000	16008000	13579000	17564000	24205000	18869000	15800000	17606000
Q3V300	Q3V300	Kinesin-like protein KIF22	Kif22	73.189	1263300000	101510000	93168000	20569000	209810000	65241000	87829000	100550000	128810000	72869000	106620000	65384000	51599000	78431000	80889000	53898000	61319000	29626000	79855000	49626000	70686000	59726000	74723000	38419000	56586000	48995000	38536000	64985000	61397000
Q3V3R1	Q3V3R1	Monofunctional C1-tetrahydrofolate synthase, mitochondrial	Mthfd1l	105.73	868430000	52913000	53872000	20104000	117700000	27512000	40549000	56485000	30062000	153800000	102080000	40670000	76556000	46984000	49141000	39642000	41120000	31233000	43207000	24670000	31593000	35380000	25158000	73563000	45068000	32847000	46253000	39393000	41660000
Q497V5	Q497V5	S1 RNA-binding domain-containing protein 1	Srbd1	114.09	105420000	8600500	4798400	2399100	15416000	10544000	7892100	6597600	5641200	13622000	9015800	7053700	2167800	4668800	7001300	5348600	3937000	3047400	6010000	5092500	5188700	4682600	5178500	7440500	5064100	5305400	2935100	4739800	4255900
Q499E6	Q499E6	Uncharacterized protein C1orf109 homolog		24.441	28475000	2370500	2260400	0	4330600	1277300	831620	3026800	2835900	2239400	3071000	3161000	1764200	568470	737690	1447700	1255900	0	1805100	1734100	0	1861600	1640200	1309100	1638700	1385200	1137300	0	1019600
Q4FK66	Q4FK66	Pre-mRNA-splicing factor 38A	Prpf38a	37.436	145730000	7836600	5262000	4347400	29652000	13379000	13118000	13904000	15336000	5991800	15355000	6441400	6259500	1577400	7266800	5737800	6545700	6155600	10109000	8452000	7850800	7985100	6869300	7689100	6333300	4576700	5283300	3101600	4998900
Q4KML4	Q4KML4	Costars family protein ABRACL	Abracl	9.0303	337320000	24687000	22624000	22551000	35223000	20652000	23013000	29593000	22127000	26951000	20770000	28439000	7158000	28951000	24581000	13952000	13926000	20080000	14015000	15279000	17284000	14738000	13079000	16242000	12506000	16549000	19171000	22512000	19012000
Q4LDD4	Q4LDD4	Arf-GAP with Rho-GAP domain, ANK repeat and PH domain-containing protein 1	Arap1	162.27	45823000	3265400	1451700	2419100	14604000	3113200	1316000	2495600	0	5291800	6396500	1272300	1862300	1355500	979420	1870500	1333600	1946600	6203100	1829100	1389000	1409600	0	3406600	2790100	1222200	1488000	1300900	1215600
Q4QY64	Q4QY64	ATPase family AAA domain-containing protein 5	Atad5	203.91	68408000	1758000	3583800	2618200	4959400	4265300	3145900	4379900	4000400	6601600	6855000	4772300	10517000	7008300	3942400	2875100	4429300	3744900	3969700	2726000	3222300	2254100	1638800	2627800	3605500	2595600	4491300	3995000	3719500
Q4V9W2	Q4V9W2	Protein SREK1IP1	Srek1ip1	18.151	30587000	3105000	1509400	2053500	2961900	3445500	953090	2208200	2636600	0	3561600	3443800	2074800	1355100	1278200	1933400	992550	2033800	1268500	2609200	750000	1206500	1706200	0	2091000	2217700	1415200	1135300	1006900
Q4VA53	Q4VA53	Sister chromatid cohesion protein PDS5 homolog B	Pds5b	164.42	898970000	69966000	64023000	13691000	136660000	55355000	53018000	51291000	47410000	49884000	100180000	51136000	65926000	66013000	74425000	39342000	41250000	23285000	52233000	48386000	41547000	32422000	36915000	37652000	48238000	42397000	38949000	48753000	49882000
Q4VAA2	Q4VAA2	Protein CDV3	Cdv3	29.729	110650000	3875800	9086400	2082000	13120000	4985400	10596000	11365000	7378200	8605500	2730400	7111100	8439600	11131000	10143000	5515200	5399000	4176000	5746200	3688500	7214000	5738600	3959700	4191300	3247700	4489700	4929900	8703900	6815500
Q4VBE8	Q4VBE8	WD repeat-containing protein 18	Wdr18	47.211	127900000	7747200	8557000	5665900	16292000	4624300	9680000	15078000	4433300	14470000	6108300	20991000	4955800	5161000	4138100	5094700	6405400	5465700	6253600	3692900	8339500	8247100	4333700	8894100	3732400	10108000	3168100	4972300	3551000
Q4VC33	Q4VC33	Macrophage erythroblast attacher	Maea	45.336	8260200	1057500	0	1441900	0	864850	636800	1468500	0	1555100	1235600	0	0	0	0	643650	0	1752400	0	641920	561490	710470	0	768710	666340	0	0	0	0
Q501J6	Q501J6	Probable ATP-dependent RNA helicase DDX17	Ddx17	72.399	1180800000	81495000	86362000	61331000	142720000	93418000	73077000	102820000	75249000	83665000	108110000	80973000	77278000	58685000	55647000	53827000	55818000	65019000	56120000	62227000	56709000	58224000	49602000	51162000	58157000	49929000	45214000	51492000	48616000
Q505F5	Q505F5	Leucine-rich repeat-containing protein 47	Lrrc47	63.589	125990000	7327200	9429100	8993100	17435000	6344200	9611800	12894000	5483100	10523000	10157000	7343100	7813600	4918500	7715800	4023500	6568200	9193900	5309200	5779100	5368600	7793000	5136200	6249300	5495500	5375800	4575400	5213100	6781200
Q52KB6	Q52KB6	C2 domain-containing protein 3	C2cd3	255.34	22425000	1059800	2160800	0	1679500	0	4775200	0	6604600	735200	2684900	2724700	0	0	0	1850300	1355100	0	1204300	0	2041600	0	2188200	1517700	1758400	2751600	0	0	0
Q52KI8	Q52KI8	Serine/arginine repetitive matrix protein 1	Srrm1	106.86	358920000	26079000	26403000	12211000	45235000	28249000	21535000	24818000	16407000	21000000	33861000	31947000	27580000	20577000	23022000	15248000	15829000	14412000	19438000	19613000	20759000	11803000	12613000	17814000	17441000	18420000	17139000	16673000	17767000
Q569L8	Q569L8	Centromere protein J	Cenpj	153.08	319550000	24570000	27187000	3909200	24233000	18247000	33853000	25893000	16829000	10679000	35379000	45010000	19477000	14657000	19627000	14305000	15181000	5783500	10299000	15404000	21495000	14410000	14755000	8843500	17186000	23250000	14235000	16922000	18061000
Q569Z5	Q569Z5	Probable ATP-dependent RNA helicase DDX46	Ddx46	117.45	335860000	22065000	31103000	11156000	71046000	31893000	12005000	23589000	11775000	34453000	38935000	13442000	17081000	8604800	8715400	14108000	16942000	14439000	22987000	20126000	12134000	12504000	13025000	17906000	18970000	11114000	13624000	9068400	11319000
Q569Z6	Q569Z6	Thyroid hormone receptor-associated protein 3	Thrap3	108.18	7465800000	541850000	535210000	323030000	834240000	640170000	358660000	750330000	455930000	492760000	665200000	583070000	554820000	415520000	315040000	327430000	331920000	308220000	344690000	430280000	393110000	371830000	292470000	292450000	361830000	385460000	352480000	332540000	341910000
Q56A10	Q56A10	Zinc finger protein 608	Znf608	162.34	88356000	3877700	4344800	0	18875000	9655500	3034200	8993200	5858800	6071800	8681400	6828500	5291500	2690400	4153700	3490600	3682800	0	5638200	4137100	3559800	4916600	4524300	2981500	5477900	3584000	4146600	3556700	4414700
Q571H0	Q571H0	Nucleolar pre-ribosomal-associated protein 1	Urb1	254.61	38244000	2484700	2346200	0	9871300	5255400	2896600	771850	553520	1831800	4901500	757420	3230400	2426800	916940	1552200	1843800	0	2026300	2261500	2402200	1429700	1317600	1823200	1805100	1260600	1916200	2390800	1756000
Q5BLK4	Q5BLK4	Terminal uridylyltransferase 7	Zcchc6	169.1	6689900	0	849750	0	3320200	0	1027900	733330	0	0	0	0	758690	0	0	0	499940	0	1719900	0	601500	423330	0	0	0	0	465360	0	0
Q5DTM8	Q5DTM8	E3 ubiquitin-protein ligase BRE1A	Rnf20	113.52	89067000	6250200	3702600	3295000	21427000	4643300	5769800	12999000	8379800	6862500	6604100	2192100	3144600	2612700	1184200	2951000	3208300	5288400	6874900	2974600	4687500	6187900	5929300	4060500	3153900	2421100	2281400	2166000	2111200
Q5DU05	Q5DU05	Centrosomal protein of 164 kDa	Cep164	162.6	36627000	2728400	7740700	0	2311600	3670500	1835000	1893200	0	0	3750100	4258800	5786600	2652300	0	1592200	3239100	0	1971300	2586800	2928900	2344800	0	0	2006800	2745000	2586500	2006500	0
Q5DU57;Q7TNR9;Q3UTH8	Q5DU57;Q7TNR9;Q3UTH8	Spermatogenesis-associated protein 13;Rho guanine nucleotide exchange factor 4;Rho guanine nucleotide exchange factor 9	Spata13;Arhgef4;Arhgef9	75.256	41725000	4648200	3156900	657600	13928000	939260	3228800	1469500	1008700	1566500	6244600	796020	2847500	622450	611000	2034400	1801600	1413700	3842000	1543900	1513600	1742700	1321900	2053600	2459500	1088800	1471300	1076000	999750
Q5DW34	Q5DW34	Histone-lysine N-methyltransferase EHMT1	Ehmt1	142	192790000	11413000	19226000	3559000	26448000	7066700	16313000	28934000	18490000	11814000	14236000	2279000	13253000	12735000	7017900	9483300	7329000	5933100	10156000	6148800	12412000	10210000	10812000	9570200	9227300	4132500	9759900	10571000	7356200
Q5F2E7	Q5F2E7	Nuclear fragile X mental retardation-interacting protein 2	Nufip2	75.656	623960000	45308000	45217000	13036000	74931000	68655000	45239000	54063000	18356000	32751000	79786000	64374000	48819000	15008000	18415000	27665000	27905000	18245000	26276000	51427000	35372000	24048000	18713000	19905000	37627000	39224000	31910000	13905000	19268000
Q5FWK3	Q5FWK3	Rho GTPase-activating protein 1	Arhgap1	50.41	106670000	7744100	8098700	7276900	10001000	7093200	6619300	10452000	6920800	4475400	8929800	8344700	8264700	6810800	5639700	5015000	5144400	6568800	4082600	5061600	4968300	5311900	4066400	4311500	5367400	6153100	4933800	6411000	4183700
Q5ND34	Q5ND34	WD repeat-containing protein 81	Wdr81	211.94	1667500	0	0	0	0	0	0	0	0	0	0	0	0	0	1667500	0	0	0	0	0	0	0	0	0	0	0	0	0	1326300
Q5PSV9	Q5PSV9	Mediator of DNA damage checkpoint protein 1	Mdc1	184.67	248980000	15470000	13656000	4139200	7310700	2785700	9469000	16377000	21745000	15349000	17729000	12808000	34763000	35454000	41919000	13569000	7816900	3585400	4651200	3100800	9718900	10204000	14218000	12962000	7075500	10641000	18257000	32062000	24595000
Q5RJG1	Q5RJG1	Nucleolar protein 10	Nol10	80.076	233680000	11881000	18304000	8128000	37680000	18879000	16880000	13414000	11375000	14306000	15413000	8249900	22291000	21678000	15201000	10675000	10789000	10244000	13935000	12831000	12424000	7045000	7631900	10052000	11920000	8004800	12274000	15266000	11287000
Q5RJH6	Q5RJH6	Protein SMG7	Smg7	126.84	5455400	0	0	1097600	2254200	0	983000	1120500	0	0	0	0	0	0	0	0	0	944000	1022900	0	796300	708400	0	0	0	0	0	0	0
Q5SFM8	Q5SFM8	RNA-binding protein 27	Rbm27	118.55	135400000	11474000	10565000	6577000	14178000	11698000	10707000	9165200	9956200	10299000	10773000	12462000	6912100	4640300	5989700	6314300	6604200	5201700	7722300	9413700	7760900	5531900	6540600	6215000	6572000	5761600	5633700	4252100	5990500
Q5SQX6;Q7TMB8	Q5SQX6;Q7TMB8	Cytoplasmic FMR1-interacting protein 2;Cytoplasmic FMR1-interacting protein 1	Cyfip2;Cyfip1	145.66	31910000	0	2099300	1182500	6166700	4065000	725320	804000	1397600	5149300	2471600	3003800	3179800	1197800	467190	0	1469900	1703200	1770200	1963900	1485900	1409200	1500800	1590000	1828700	1339700	1444400	1398700	1289900
Q5SRY7	Q5SRY7	F-box/WD repeat-containing protein 11	Fbxw11	62.062	59797000	4060200	4370000	4155400	13950000	3372700	0	0	5320700	7152900	0	3170200	4578300	4760100	4906200	2545000	3028600	3819600	6297300	2566700	0	0	3629100	4553300	0	2091500	3079200	3720900	3624800
Q5SSE9	Q5SSE9	ATP-binding cassette sub-family A member 13	Abca13	568.89	23908000	0	0	0	475100	0	0	0	8458500	0	0	0	14974000	0	0	0	0	0	0	0	0	0	5526900	0	0	0	9648100	0	0
Q5SSI6	Q5SSI6	U3 small nucleolar RNA-associated protein 18 homolog	Utp18	61.217	626360000	41733000	44097000	19592000	99717000	44496000	43818000	41350000	34501000	50255000	52912000	15156000	54374000	53395000	30959000	28954000	28763000	27527000	40225000	37819000	30853000	22183000	21887000	28817000	29131000	18202000	31193000	41951000	20547000
Q5SU73	Q5SU73	Coilin	Coil	61.916	86939000	7985400	7413300	5035100	11436000	5862800	6385600	10800000	9021600	5150700	1527900	4509000	3704600	1333800	6772500	3910500	3795900	3018200	4930100	4069100	4726800	5178900	7232100	2672100	4261400	2278300	2352700	5025400	3673800
Q5SUA5	Q5SUA5	Unconventional myosin-Ig	Myo1g	117.23	4851600000	369330000	339470000	87422000	545700000	233950000	358520000	228120000	88307000	337790000	842470000	889510000	331030000	93478000	106550000	231760000	237040000	107580000	238810000	183970000	281940000	129260000	73721000	200150000	423560000	514050000	225770000	99185000	105720000
Q5SUF2	Q5SUF2	Luc7-like protein 3	Luc7l3	51.45	43642000	1962800	2117900	4436300	7820000	2934900	1819800	8916400	2679200	1026400	6371300	3557200	0	0	0	2129200	2186000	2697400	2375800	3871800	2494700	2086500	3020500	1064700	3513600	1940900	0	0	0
Q5SVQ0	Q5SVQ0	Histone acetyltransferase KAT7	Kat7	70.641	195050000	16207000	12369000	2516000	28481000	11142000	7547600	12323000	12246000	11461000	20708000	18593000	17712000	12534000	11213000	7892500	8771800	4923000	9430900	8313000	7849300	7576500	8052100	6768600	10359000	10945000	8779100	12944000	11640000
Q5SWD9	Q5SWD9	Pre-rRNA-processing protein TSR1 homolog	Tsr1	92.104	54270000	4872300	1372800	1292700	14665000	2795300	3897600	4757300	1011200	8567100	7532100	0	2353100	1152900	0	2202100	2772400	3301800	2605200	2942800	1976600	2072600	2360500	5968800	1954500	0	1442700	2588000	0
Q5SWU9;E9Q4Z2	Q5SWU9	Acetyl-CoA carboxylase 1;Biotin carboxylase	Acaca	265.25	93299000	4049600	4143500	48877000	13747000	616090	911370	833700	618240	5752500	5806500	2557400	2631800	1009500	1745200	3570400	3841600	31809000	8802300	1226200	2490900	1211600	1332600	4465900	3423000	3444700	3443400	2430400	3107700
Q5SYD0	Q5SYD0	Unconventional myosin-Id	Myo1d	116.08	25707000	324650	0	0	0	0	0	0	0	3243100	17996000	4143000	0	0	0	374720	0	0	0	0	0	0	0	1480600	11477000	1863400	0	0	0
Q5SYL3	Q5SYL3	Protein KIAA0100	Kiaa0100	254.47	79455000	6081000	5022600	2815100	9620400	4158000	4349200	6383300	3512400	3998600	10739000	17279000	5496400	0	0	4053000	3785200	3477900	4687400	3696000	3853300	3889700	3140300	3236900	5158500	6873100	3900800	0	0
Q5SZT7;Q9D0F4	Q5SZT7;Q9D0F4	NF-kappa-B-activating protein	Nkapl;Nkap	44.894	12251000	1607500	0	1380400	0	1490900	2297500	0	0	0	0	1132800	1865800	1535000	941330	980320	0	1206800	0	1266900	2028600	0	0	0	0	782540	1100500	1158600	802600
Q5U458	Q5U458	DnaJ homolog subfamily C member 11	Dnajc11	63.232	10621000	0	1208700	0	5522500	0	0	3890000	0	0	0	0	0	0	0	0	1230400	0	2192300	0	0	1913800	0	0	0	0	0	0	0
Q5U4D9	Q5U4D9	THO complex subunit 6 homolog	Thoc6	37.314	37071000	2730800	1796700	758770	4109300	3024400	2558900	4898200	3231800	2653500	3378800	3699500	1957800	1207200	1065600	1349300	1854000	1217000	1491400	1939300	1699100	2187800	1968400	1238000	1689900	1975200	2023300	1628800	1394500
Q5XG71	Q5XG71	Small subunit processome component 20 homolog	Utp20	317.74	967560000	59630000	77806000	20894000	164620000	51153000	76660000	30638000	15911000	64293000	88011000	55977000	85919000	97002000	79043000	38622000	48069000	28807000	58949000	45772000	55655000	24376000	26615000	41361000	46968000	38799000	49194000	70340000	60889000
Q5XJY5	Q5XJY5	Coatomer subunit delta	Arcn1	57.229	493980000	11476000	10796000	9504300	20230000	64725000	5217500	17736000	143700000	13463000	8083600	8622200	10414000	8702200	161310000	20911000	21326000	36295000	24372000	28321000	11365000	27894000	31206000	27948000	19862000	24662000	21539000	22021000	32963000
Q5XJY6	Q5XJY6	Fanconi anemia group B protein homolog	Fancb	80.088	430900000	24346000	21936000	14414000	32386000	37113000	10280000	22034000	22232000	40589000	25338000	21343000	44112000	67535000	47240000	15307000	14564000	14414000	14005000	28377000	8167600	12155000	14526000	24752000	14612000	13580000	28422000	57131000	37574000
Q60520	Q60520	Paired amphipathic helix protein Sin3a	Sin3a	145.09	3069800	0	0	1110500	1959400	0	0	0	0	0	0	0	0	0	0	0	0	1110500	847310	0	0	0	0	0	0	0	0	0	0
Q60596	Q60596	DNA repair protein XRCC1	Xrcc1	68.97	194390000	11040000	14969000	6814600	22928000	6208900	11531000	20824000	20587000	14897000	18660000	10417000	8168600	13084000	14257000	8247000	8452200	8912700	9220400	6383600	9497500	9648200	12980000	8465800	9231100	8161200	6092300	10189000	11122000
Q60605;Q8CI43	Q60605	Myosin light polypeptide 6	Myl6	16.93	38633000000	2824100000	2849400000	1302200000	2562500000	1863400000	2872800000	2728400000	1104000000	2313800000	7114500000	6398900000	3368200000	587240000	743540000	1773600000	1828900000	1481700000	1278600000	1491700000	2202800000	1434700000	823040000	1753500000	3627600000	3464500000	1999000000	505720000	622930000
Q60631	Q60631	Growth factor receptor-bound protein 2	Grb2	25.238	98940000	8791600	7734500	3173500	5099500	4479500	8059200	8938200	3759700	9338100	8483500	9276600	4814300	8841800	8150000	4723100	5679600	3589200	3241400	3608400	5247100	4696500	3593800	4671400	3666900	6091000	3938900	8183400	5879800
Q60648	Q60648	Ganglioside GM2 activator	Gm2a	20.824	11475000	0	871260	0	0	0	0	1976200	0	0	0	0	2921100	2769300	2937100	0	896270	0	0	0	0	1731500	0	0	0	0	1627800	2318000	1656000
Q60664	Q60664	Lymphoid-restricted membrane protein;Processed lymphoid-restricted membrane protein	Lrmp	59.587	217110000000	20879000000	20037000000	21784000000	56222000	15860000	17903000000	20404000000	47171000	20700000000	22077000	25050000000	23107000000	21669000000	25435000000	11200000000	10512000000	14144000000	11286000000	8350000000	9759500000	13551000000	13777000000	13604000000	7898500000	7645000000	9345600000	12418000000	12289000000
Q60668	Q60668	Heterogeneous nuclear ribonucleoprotein D0	Hnrnpd	38.354	3494100000	171720000	351600000	174750000	207440000	308670000	263340000	390740000	283410000	244780000	192760000	237590000	278710000	214430000	174170000	156860000	168400000	189540000	122320000	190170000	178260000	204290000	171850000	175680000	141490000	179180000	137880000	147720000	154450000
Q60676	Q60676	Serine/threonine-protein phosphatase 5	Ppp5c	56.876	56257000	4932400	2982600	2238600	7084700	3416200	5454100	4195900	3274700	3427100	2588200	3336000	4819400	4479700	4027100	2292300	2384600	2419700	2331900	2939000	3584300	2708400	2550800	2400800	1863400	2250400	2272900	4064200	3524100
Q60692	Q60692	Proteasome subunit beta type-6	Psmb6	25.378	56929000	6356500	0	3057300	5076300	2839900	3968300	4695900	10406000	3474400	4824200	4383100	4832300	3015100	0	4009000	0	3066900	2142100	2121000	3162900	2598600	6820600	2125400	2790800	2797700	3123300	2558600	0
Q60715	Q60715	Prolyl 4-hydroxylase subunit alpha-1	P4ha1	60.909	514080000	34922000	26080000	11435000	73712000	3407600	10763000	65552000	50185000	51856000	61131000	20635000	36033000	28657000	39709000	22959000	20861000	14264000	30019000	7377900	11576000	30486000	27944000	27491000	30733000	17731000	24163000	26068000	30068000
Q60737	Q60737	Casein kinase II subunit alpha	Csnk2a1	45.133	385330000	35847000	28768000	22872000	30027000	32970000	36321000	31569000	24887000	24814000	30718000	38544000	20947000	10731000	16316000	19654000	17366000	24416000	14144000	23249000	26399000	23203000	14960000	14967000	15994000	23131000	14553000	13049000	13079000
Q60739	Q60739	BAG family molecular chaperone regulator 1	Bag1	39.74	40634000	1768500	2383000	0	3520000	761130	1225200	3833300	7437100	3267300	2274600	1255700	7687000	2044200	3176600	1927100	1427800	0	1232900	1123600	1725000	1794300	2985300	1619800	2150700	1310000	3804700	2835400	2121100
Q60749;Q9WU01	Q60749	KH domain-containing, RNA-binding, signal transduction-associated protein 1	Khdrbs1	48.37	1610500000	107290000	111330000	69934000	256490000	124630000	111940000	184480000	158030000	76320000	105750000	67109000	104320000	61505000	71333000	69879000	66191000	73721000	94582000	91482000	82166000	94698000	98266000	49128000	65517000	42060000	52486000	46043000	58046000
Q60766	Q60766	Immunity-related GTPase family M protein 1	Irgm1	46.551	25789000	0	3468000	0	6130500	2815400	1577300	3013200	1463000	4205100	1964700	0	1152100	0	0	0	1584300	0	2514600	1526100	1493000	1713600	1770900	1738000	1927900	0	1149100	0	0
Q60775	Q60775	ETS-related transcription factor Elf-1	Elf1	66.22	98489000	8266700	3730500	6426600	17951000	4335400	7254500	12807000	9104800	8344200	6345200	3916300	2237700	4494400	3274100	4703000	5696300	5669600	6637800	3097700	5409500	5674700	5353300	4580800	3391200	2313500	3258000	3389200	3869800
Q60790	Q60790	Ras GTPase-activating protein 3	Rasa3	95.986	22022000	922520	0	793770	4522300	0	0	0	0	2989200	5972400	1229600	4557700	1034900	0	1156100	0	1352500	2663000	0	0	0	0	1451100	2581700	1342700	1223400	1420400	0
Q60809	Q60809	CCR4-NOT transcription complex subunit 7	Cnot7	32.718	19231000	2823100	0	1999000	2299500	0	696590	2156900	1783400	3219400	2802600	0	825480	0	624830	1161100	0	1256900	1702200	0	836380	2036700	1458300	1229900	1010900	0	814480	0	778460
Q60838;Q61062	Q60838	Segment polarity protein dishevelled homolog DVL-2	Dvl2	78.86	34638000	4146900	3906500	1565800	5962400	0	2754700	4573100	3106500	2742700	3160900	0	0	2718100	0	2259800	2343600	2251200	2501000	0	1805600	3059300	1800000	2272400	1680100	0	0	1908100	0
Q60848	Q60848	Lymphocyte-specific helicase	Hells	95.125	314520000	21766000	20042000	11638000	83467000	20073000	34134000	30820000	13924000	20074000	19538000	13051000	13413000	5806700	6771600	12537000	13942000	11281000	27985000	17180000	21483000	17889000	14461000	10439000	12742000	6064900	10271000	7581700	10188000
Q60862	Q60862	Origin recognition complex subunit 2	Orc2	65.893	97348000	6393000	8839000	899130	12112000	2293200	5521300	10529000	4850800	8689900	6683200	4495200	13616000	9169800	3256700	5092800	4121700	4706200	4050100	3938800	4891700	4876800	3890200	3554800	3675600	3306300	5596900	6937500	3637300
Q60864	Q60864	Stress-induced-phosphoprotein 1	Stip1	62.581	2524100000	178110000	175710000	194700000	185260000	145990000	113180000	260960000	182770000	212770000	146810000	150200000	185000000	202380000	190270000	112300000	117230000	180020000	84742000	111880000	103440000	126550000	121340000	119140000	84900000	111350000	119390000	173490000	154320000
Q60865	Q60865	Caprin-1	Caprin1	78.168	3312000000	245040000	244850000	91516000	285060000	451410000	176560000	369610000	144260000	125870000	310290000	342560000	293810000	121590000	109590000	150920000	139690000	99211000	107320000	293270000	131720000	188120000	108370000	94566000	155810000	198440000	168890000	107480000	88068000
Q60870	Q60870	Receptor expression-enhancing protein 5	Reep5	21.05	12156000	890020	1208400	0	0	0	908040	880500	630260	897860	0	1579400	1983100	1379700	1799000	493350	835210	0	0	0	613410	436980	379340	569980	0	1046200	1330200	1215000	1489600
Q60875	Q60875	Rho guanine nucleotide exchange factor 2	Arhgef2	111.97	509420000	34844000	40203000	13528000	117110000	32097000	37768000	50514000	22374000	38071000	40492000	19996000	27833000	17652000	16935000	24642000	26426000	22417000	42290000	23346000	24453000	23569000	17540000	20594000	21271000	16512000	19523000	15803000	17046000
Q60902	Q60902	Epidermal growth factor receptor substrate 15-like 1	Eps15l1	99.307	15464000	2500800	0	0	3940200	0	1950200	4433400	0	0	0	0	0	0	2639800	1603600	0	0	1669400	0	1592000	2652700	0	0	0	0	0	0	1853200
Q60930	Q60930	Voltage-dependent anion-selective channel protein 2	Vdac2	31.732	836230000	59482000	46964000	40522000	93791000	34986000	47058000	90557000	49886000	43049000	57666000	85143000	68387000	54780000	63955000	37740000	37405000	32947000	36178000	26076000	32558000	44719000	33296000	27545000	34965000	48306000	36650000	44833000	48871000
Q60931	Q60931	Voltage-dependent anion-selective channel protein 3	Vdac3	30.752	110040000	7990900	8364700	2832200	21598000	3340000	6312100	9261800	1768400	2163200	10374000	23790000	2953100	7554100	1740000	5023600	5002300	2963400	6004100	3698000	5032200	5179700	3430300	1864200	4568100	9735500	5648500	6441400	4108600
Q60932	Q60932	Voltage-dependent anion-selective channel protein 1	Vdac1	32.351	1260800000	72938000	96198000	55523000	118960000	41646000	64969000	125690000	80083000	54512000	82961000	134330000	113790000	117310000	101930000	51964000	52977000	44820000	44812000	33043000	47409000	55919000	48215000	32719000	42083000	74077000	64160000	81867000	80332000
Q60952	Q60952	Centrosome-associated protein CEP250	Cep250	276.81	4200200000	271270000	291860000	94924000	431720000	252010000	296000000	273050000	228470000	287830000	579350000	659930000	261940000	117800000	154060000	186960000	200940000	114040000	173840000	182360000	236810000	161360000	151050000	162710000	288900000	378360000	179300000	118380000	146870000
Q60953	Q60953	Protein PML	Pml	98.241	91414000	2025600	3669500	4995300	18600000	2522200	4808300	16221000	10203000	15794000	7634500	0	2796300	1428100	715930	3260400	4448400	6131400	6678200	3520900	3855500	7256500	3821600	6132600	3105600	0	2925900	2268600	2320400
Q60960	Q60960	Importin subunit alpha-5;Importin subunit alpha-5, N-terminally processed	Kpna1	60.182	313990000	21401000	20802000	11768000	56005000	24301000	20404000	33223000	25349000	30910000	16590000	3828900	25633000	6038500	17740000	11189000	11888000	21410000	18364000	14702000	14108000	17517000	15216000	13460000	8146100	9909600	12627000	9061300	11895000
Q60972	Q60972	Histone-binding protein RBBP4	Rbbp4	47.655	12031000000	924650000	833630000	611690000	1177700000	664310000	815770000	934230000	833920000	893860000	976270000	1165500000	808330000	647080000	744080000	572330000	504620000	556190000	489000000	501490000	687640000	509540000	564860000	544030000	559370000	764430000	594500000	531390000	587570000
Q60973	Q60973	Histone-binding protein RBBP7	Rbbp7	47.789	2962200000	265040000	172780000	126990000	293480000	145140000	178830000	187090000	170610000	238650000	275010000	340240000	232610000	152400000	183310000	124430000	133690000	121770000	114510000	112200000	135900000	103700000	128740000	146800000	144580000	176980000	142160000	136650000	139170000
Q60974	Q60974	Nuclear receptor corepressor 1	Ncor1	270.64	72054000	5863600	3345200	5796700	21710000	2174500	1819300	8450700	7750800	5326200	4692800	1959800	2648800	0	515680	3216300	3020200	5444500	6611800	1926600	2683300	4767800	4017900	3461100	3323300	1657100	2009700	0	1105400
Q60988	Q60988	SCL-interrupting locus protein homolog	Stil	138.76	7727300	982780	871100	0	0	1150000	1419800	2071000	0	0	1232700	0	0	0	0	674630	652690	0	0	804800	911560	1289700	0	0	723610	0	0	0	0
Q61024	Q61024	Asparagine synthetase [glutamine-hydrolyzing]	Asns	64.282	421820000	29154000	33752000	26193000	35435000	32638000	19983000	23621000	22371000	59925000	46023000	22026000	24770000	22707000	23218000	16926000	20901000	19430000	16982000	23646000	14743000	12262000	16674000	34831000	23373000	15478000	21054000	24458000	20714000
Q61026	Q61026	Nuclear receptor coactivator 2	Ncoa2	158.46	7245400	0	0	0	4161200	0	0	0	0	0	3084300	0	0	0	0	0	0	0	1799500	0	0	0	0	0	1778600	0	0	0	0
Q61029	Q61029	Lamina-associated polypeptide 2, isoforms beta/delta/epsilon/gamma	Tmpo	50.372	11389000000	874760000	791210000	191660000	741440000	495620000	611890000	631680000	821700000	938690000	1013900000	1331600000	1141600000	815810000	987300000	524030000	502770000	197010000	316450000	350260000	551050000	343720000	495100000	567100000	557510000	810340000	709900000	650200000	740760000
Q61033	Q61033	Lamina-associated polypeptide 2, isoforms alpha/zeta	Tmpo	75.167	15325000000	1184800000	1136600000	172350000	969470000	611120000	1036500000	869890000	1011000000	1007100000	1159900000	1446400000	1660800000	1444500000	1614600000	678850000	693530000	214590000	391180000	404380000	690330000	453340000	652660000	413630000	667380000	971090000	938160000	1328100000	1695000000
Q61035	Q61035	Histidine--tRNA ligase, cytoplasmic	Hars	57.432	115520000	3321400	7239500	3526800	13354000	6194300	5650700	11373000	18234000	8210600	3340800	9907100	8185300	8878400	8104000	5496000	4662000	5614200	3852600	4789800	7054000	5465000	6444100	5072700	3979200	4588400	4832900	7163300	7064100
Q61043	Q61043	Ninein	Nin	234.72	940210000	66691000	79710000	10474000	63635000	30024000	45321000	90008000	43065000	53310000	121600000	140610000	72987000	59372000	63406000	50649000	46703000	3914600	27247000	25159000	36733000	32179000	26125000	32720000	82994000	85707000	47985000	35309000	54349000
Q61069	Q61069	Upstream stimulatory factor 1	Usf1	33.57	26704000	1823900	0	2895500	3650500	0	0	6329400	5319300	3924300	2761000	0	0	0	0	1433700	0	2658400	1774200	0	0	3011800	3671900	2341300	1682100	0	0	0	0
Q61074	Q61074	Protein phosphatase 1G	Ppm1g	58.727	193110000	18146000	15265000	12326000	6785600	8451700	4521800	17870000	21507000	13155000	16268000	9549900	14335000	15934000	18998000	8409800	8515500	15397000	4962700	9536900	6565700	8622100	12717000	7235500	9242000	7909900	8974700	12019000	11967000
Q61081	Q61081	Hsp90 co-chaperone Cdc37;Hsp90 co-chaperone Cdc37, N-terminally processed	Cdc37	44.593	456950000	33563000	34640000	18084000	46629000	22230000	17988000	39490000	26427000	30376000	43785000	26754000	43422000	38063000	35501000	20336000	20441000	21582000	17946000	16462000	18298000	18257000	16341000	20342000	20418000	19447000	22038000	27643000	26232000
Q61103	Q61103	Zinc finger protein ubi-d4	Dpf2	44.229	297110000	25809000	15566000	9859800	15710000	11946000	18218000	18209000	16970000	20837000	24572000	38125000	35550000	22666000	23070000	14993000	14217000	8794900	8223000	8643700	13164000	9979000	14804000	11768000	12827000	20361000	18766000	21961000	21020000
Q61107	Q61107	Guanylate-binding protein 4	Gbp4	70.801	31888000	3529700	0	3274000	8130800	0	1907300	0	0	4776300	3456400	3683100	0	0	3130700	2330700	0	2830900	2933700	0	1926000	0	0	3170300	2208800	2395100	0	0	2468800
Q61161	Q61161	Mitogen-activated protein kinase kinase kinase kinase 2	Map4k2	91.264	15218000	1588300	0	1140100	5774300	869500	817950	0	0	2296300	2732000	0	0	0	0	758880	0	1502200	2269500	742530	729970	0	0	1845100	1078200	0	0	0	0
Q61164;A2APF3	Q61164	Transcriptional repressor CTCF	Ctcf	83.745	285890000	24155000	15268000	13258000	27898000	26124000	14498000	16613000	21547000	25900000	17090000	19881000	21274000	21368000	21020000	13479000	14858000	14920000	13713000	23288000	12694000	12893000	11391000	15869000	11677000	10431000	12726000	12694000	11551000
Q61166	Q61166	Microtubule-associated protein RP/EB family member 1	Mapre1	30.016	242690000	16172000	16814000	12622000	20406000	15159000	11592000	25779000	18374000	17238000	17861000	22787000	14507000	17606000	15770000	12189000	12595000	11616000	8139100	11374000	12126000	11005000	10776000	10787000	9071000	11450000	11097000	15508000	14168000
Q61171	Q61171	Peroxiredoxin-2	Prdx2	21.778	823830000	64780000	57315000	34681000	74603000	43392000	51623000	77214000	147840000	50611000	38862000	43896000	38789000	48117000	52104000	39471000	37879000	45138000	36288000	34943000	44673000	46577000	37652000	32206000	25499000	34678000	29154000	50830000	52471000
Q61176	Q61176	Arginase-1	Arg1	34.807	119750000	4576300	5653300	4234700	1294800	2641200	1523100	3537900	78026000	2029600	3120100	0	13118000	0	0	5235900	3439800	7706100	750730	3675100	1390800	2038500	48840000	1416000	1910100	0	2675500	0	0
Q61188	Q61188	Histone-lysine N-methyltransferase EZH2	Ezh2	85.291	2512300000	32845000	33390000	178240000	57304000	202280000	197820000	239460000	224110000	331260000	233100000	292310000	274610000	28852000	186740000	120660000	123410000	84162000	169650000	112500000	116200000	154540000	187860000	88581000	102180000	86034000	107740000	145760000	109220000
Q61189	Q61189	Methylosome subunit pICln	Clns1a	26.021	86401000	6896100	6628500	4542500	4233400	3907600	4883000	10196000	6666300	7556100	5165200	5501500	6469100	6725000	7031000	3344400	3197400	3967800	2566700	2767200	2890700	3896400	3203900	3397200	2086100	2572600	3179400	4286100	4698000
Q61191	Q61191	Host cell factor 1;HCF N-terminal chain 1;HCF N-terminal chain 2;HCF N-terminal chain 3;HCF N-terminal chain 4;HCF N-terminal chain 5;HCF N-terminal chain 6;HCF C-terminal chain 1;HCF C-terminal chain 2;HCF C-terminal chain 3;HCF C-terminal chain 4;HCF C-terminal chain 5;HCF C-terminal chain 6	Hcfc1	210.43	197430000	15814000	15316000	13258000	37033000	18873000	15458000	18680000	13618000	13583000	9591000	8274600	10189000	4405800	3334400	9167200	8185800	11576000	15279000	10200000	10414000	11024000	10729000	9281600	6305300	7471100	6826000	4881800	5983100
Q61194	Q61194	Phosphatidylinositol 4-phosphate 3-kinase C2 domain-containing subunit alpha	Pik3c2a	190.76	1536900	0	0	0	1536900	0	0	0	0	0	0	0	0	0	0	0	0	0	664640	0	0	0	0	0	0	0	0	0	0
Q61205	Q61205	Platelet-activating factor acetylhydrolase IB subunit gamma	Pafah1b3	25.853	102120000	0	7468600	11643000	24190000	5413800	3445000	20861000	18780000	6722600	0	3003900	0	0	588680	0	7780400	6168900	8733300	4470100	3188400	9886600	9904400	3662500	0	1523600	0	0	1846400
Q61206	Q61206	Platelet-activating factor acetylhydrolase IB subunit beta	Pafah1b2	25.581	79112000	2270700	5167800	7142900	10465000	7251100	7314300	11252000	1324000	8676800	3898500	0	2483700	4551000	7314400	4195200	3800100	5876200	3360300	4466300	4429000	5180600	3288100	4017900	2485900	0	4472000	3892100	4298600
Q61207	Q61207	Prosaposin	Psap	61.422	199540000	15745000	16567000	8089400	15683000	9957700	12025000	14426000	3236100	14068000	9679500	17168000	19150000	20042000	23707000	8739300	9937500	7009600	5792700	6298500	8790200	7188100	3108500	7006800	6536100	9896900	14543000	19974000	21423000
Q61210	Q61210	Rho guanine nucleotide exchange factor 1	Arhgef1	102.8	463450000	31431000	23607000	31949000	95436000	39735000	31073000	39955000	32424000	40789000	34527000	16473000	22015000	11957000	12077000	20325000	16292000	27462000	31818000	25003000	19738000	23420000	21212000	23983000	19669000	15930000	21709000	11221000	14235000
Q61216	Q61216	Double-strand break repair protein MRE11A	Mre11a	80.222	134090000	9377700	9961900	10048000	13961000	3134300	8722900	20050000	17327000	7232600	10294000	3000400	3368700	6879900	10728000	6141800	6691600	9954100	6732100	5078100	5500800	9678200	8891400	6423200	5772200	4018200	4656500	4623000	4922900
Q61233;Q99K51;Q3V0K9	Q61233	Plastin-2	Lcp1	70.148	3817500000	270910000	275170000	147700000	344700000	172930000	236620000	375110000	188740000	225030000	244940000	337780000	324370000	380980000	292520000	160180000	166770000	141650000	135820000	130940000	188240000	180340000	122160000	151720000	132570000	206260000	192210000	287400000	278100000
Q61249;Q9QZ29	Q61249	Immunoglobulin-binding protein 1	Igbp1	38.97	47474000	3912800	5693400	1189600	7357300	1524600	1695500	9056800	7137500	3930100	0	0	1417100	2662600	1896300	2253600	2813900	3311200	3508200	1882600	2118500	3008600	2414900	2453700	0	0	1548400	2227200	2313600
Q61286	Q61286	Transcription factor 12	Tcf12	75.81	12640000	1035000	0	697490	1710200	848850	1115100	1597300	1058800	971240	757910	706680	770610	642890	728300	589950	0	623610	821580	588710	984280	978860	768580	547150	429070	438930	475150	511060	537520
Q61316	Q61316	Heat shock 70 kDa protein 4	Hspa4	94.132	818160000	62479000	69499000	37992000	78267000	43505000	41465000	74783000	53685000	58714000	44561000	53618000	60687000	66364000	72541000	37307000	39357000	39327000	31127000	34441000	38222000	39754000	30948000	35815000	30974000	37219000	40340000	55572000	57963000
Q61335	Q61335	B-cell receptor-associated protein 31	Bcap31	27.956	15412000	0	3290400	0	1129700	0	773680	736120	3756600	1749500	1739000	0	0	0	2237300	0	1210400	0	588520	0	685930	480670	2814300	990600	950570	0	0	0	2276800
Q61466	Q61466	SWI/SNF-related matrix-associated actin-dependent regulator of chromatin subfamily D member 1	Smarcd1	58.244	133840000	11169000	7924700	2551400	8144800	6847100	8448300	12398000	12664000	5099800	9232400	12145000	12204000	11053000	13954000	6285800	7118500	5382000	4336600	4901800	5701500	5901800	7431100	4655600	5852700	9208600	6452900	8000500	8663700
Q7TSF1;Q61495;Q7TSF0	Q7TSF1;Q61495;Q7TSF0	Desmoglein-1-beta;Desmoglein-1-alpha;Desmoglein-1-gamma	Dsg1b;Dsg1a;Dsg1c	114.45	66548000	5029500	5784100	4761800	0	0	2306000	0	31529000	0	0	0	9862900	0	7274800	3130700	3563600	9408900	0	0	2994300	0	16258000	0	0	0	7720800	0	3262800
Q61510	Q61510	E3 ubiquitin/ISG15 ligase TRIM25	Trim25	71.726	17178000	1466900	0	745660	3564500	1006200	743350	1543900	1133600	1549800	1188900	1198700	1924200	0	1112600	981550	0	851860	1118500	869850	729260	916980	848090	997690	738190	864790	808190	0	954860
Q61545	Q61545	RNA-binding protein EWS	Ewsr1	68.461	856490000	61007000	61773000	29921000	118410000	55909000	58798000	95655000	55311000	41702000	80247000	56342000	35659000	44332000	61429000	37911000	40443000	28253000	48139000	42970000	48994000	52008000	37235000	25281000	40853000	34905000	21834000	39634000	47835000
Q61550	Q61550	Double-strand-break repair protein rad21 homolog	Rad21	72.082	262350000	15538000	16745000	10684000	29738000	25469000	16659000	29307000	22412000	17540000	18685000	6510900	19101000	15064000	18901000	11647000	12121000	10184000	13424000	14894000	13235000	14055000	14215000	10031000	11466000	9276700	12978000	13276000	12847000
Q61584	Q61584	Fragile X mental retardation syndrome-related protein 1	Fxr1	76.221	337310000	26453000	20315000	12838000	63687000	14858000	18645000	51347000	24042000	22935000	21467000	8323200	16203000	16282000	19911000	16509000	14286000	13228000	21878000	17189000	13943000	19169000	15237000	13046000	11372000	10720000	11969000	18425000	15450000
Q61595	Q61595	Kinectin	Ktn1	152.59	1207200000	66594000	91385000	47561000	123840000	84709000	63795000	149870000	171930000	49128000	74411000	80597000	50591000	74510000	78251000	48780000	54508000	60028000	47023000	56053000	62080000	67530000	86845000	38421000	42586000	48831000	40727000	63900000	61310000
Q61598	Q61598	Rab GDP dissociation inhibitor beta	Gdi2	50.537	616160000	52664000	42121000	12180000	53969000	25965000	24512000	48547000	98889000	27805000	32197000	37752000	51532000	60162000	47867000	30287000	26885000	18460000	25949000	24901000	22582000	24785000	54623000	19998000	17816000	30191000	30056000	45899000	36603000
Q61599	Q61599	Rho GDP-dissociation inhibitor 2	Arhgdib	22.851	2322300000	157410000	185630000	145390000	218150000	117440000	124310000	226870000	148290000	189420000	183090000	119160000	194330000	177800000	134980000	98660000	115770000	126970000	91213000	91911000	105580000	113060000	106100000	105230000	104260000	101280000	123770000	139340000	124970000
Q61655;Q9QY15	Q61655	ATP-dependent RNA helicase DDX19A	Ddx19a	53.932	372480000	39932000	29860000	21655000	85132000	12315000	16959000	36108000	15808000	53212000	22769000	8586100	15800000	6474600	7869700	17421000	14998000	17125000	31001000	13906000	15677000	18461000	14717000	22193000	15191000	12074000	11649000	12418000	12669000
Q61656	Q61656	Probable ATP-dependent RNA helicase DDX5	Ddx5	69.289	13788000000	1040300000	1070600000	537290000	1994900000	1084500000	799400000	1387800000	967990000	992140000	1422600000	802880000	663950000	477680000	546370000	624940000	637000000	526820000	789100000	790310000	624690000	732390000	583520000	565700000	777720000	558410000	474730000	417990000	443960000
Q61686	Q61686	Chromobox protein homolog 5	Cbx5	22.186	5460800000	400810000	305970000	287230000	452160000	383850000	331310000	440480000	393520000	363760000	409060000	335610000	561620000	386630000	408750000	252810000	233570000	272520000	194660000	260100000	233700000	229020000	238550000	220920000	236160000	207890000	297650000	310150000	315470000
Q61687	Q61687	Transcriptional regulator ATRX	Atrx	278.58	5750800000	419020000	403080000	174040000	504510000	262360000	230490000	406350000	345640000	686960000	598450000	573020000	431980000	339580000	375300000	258240000	270080000	189420000	203500000	191920000	222670000	221860000	236490000	399290000	320330000	339130000	277580000	299800000	282880000
Q61699	Q61699	Heat shock protein 105 kDa	Hsph1	96.406	996260000	62942000	57008000	26002000	209090000	53239000	63866000	119760000	84960000	80928000	78573000	15989000	49019000	55064000	39819000	43807000	43058000	45324000	72707000	38531000	46535000	47346000	44903000	49903000	48071000	21280000	32989000	39457000	36085000
Q61735	Q61735	Leukocyte surface antigen CD47	Cd47	33.097	64777000	5625500	5203000	719950	3267600	987310	2600400	5768700	2799600	2578300	4967000	4225700	5968000	10269000	9796500	2775800	2714600	1203000	1401400	1261400	2064500	2367700	1464400	1477300	2255700	2616400	2962200	6808300	6186300
Q61753	Q61753	D-3-phosphoglycerate dehydrogenase	Phgdh	56.585	4271600000	354100000	320510000	181310000	586970000	173960000	220700000	363400000	266400000	454860000	396050000	240330000	254020000	248420000	210620000	192740000	207070000	212380000	231190000	161040000	168670000	209790000	173710000	275710000	212800000	143420000	171950000	181430000	196300000
Q61768;P33175;P28738	Q61768	Kinesin-1 heavy chain	Kif5b	109.55	764100000	54155000	44703000	44055000	96002000	24313000	26125000	72091000	62394000	83780000	68835000	53188000	59380000	34126000	40952000	32132000	33662000	41397000	40033000	27307000	32230000	33613000	35393000	43549000	36751000	31744000	33647000	32776000	37776000
Q61771	Q61771	Kinesin-like protein KIF3B;Kinesin-like protein KIF3B, N-terminally processed	Kif3b	85.287	379660000	2296500	3014500	1198300	2857900	2322700	7241900	332450000	2829000	2643000	4836800	6203100	7216100	2219800	2332400	11416000	13440000	10400000	10562000	12661000	17617000	14480000	12917000	12061000	15867000	37085000	15057000	13019000	12940000
Q61792	Q61792	LIM and SH3 domain protein 1	Lasp1	29.994	62595000	4366700	5899200	3100000	10564000	3879500	4603200	5594400	3971900	4510400	4163400	0	1835800	5304400	4801900	2357600	4493700	2982400	4080900	2399900	3009800	2846400	2576200	2673200	2392300	0	2722000	4663100	4079000
Q61818	Q61818	Retinoic acid-induced protein 1	Rai1	201.57	6657200	0	0	0	0	0	875940	1207400	1052200	1531900	0	0	0	1111100	878720	0	0	0	0	0	704980	689660	700700	1001400	0	0	0	819290	706480
Q61827	Q61827	Transcription factor MafK	Mafk	17.537	65359000	4839900	5613500	2606200	7183400	1680400	4421200	4470500	4639000	4712200	6240900	5043800	6447000	5452000	2008700	2676300	3395900	4049100	2699700	2532100	3037900	2266900	2840500	2294800	3114000	2776200	3629500	4096400	3413800
Q61846	Q61846	Maternal embryonic leucine zipper kinase	Melk	72.728	13711000	1518200	475570	169450	5853400	1203700	0	1926700	0	454090	1368300	0	376410	0	365360	578300	511840	374960	2336800	937470	0	681580	0	479330	713330	0	448590	0	491030
Q61879	Q61879	Myosin-10	Myh10	228.99	958580000	65367000	73316000	75002000	203840000	121780000	149460000	139960000	45639000	8222200	26679000	31684000	12767000	2585000	2273700	46383000	45347000	71658000	82536000	82567000	119250000	69150000	35688000	5428300	14810000	25471000	15250000	1935500	2412800
Q61881	Q61881	DNA replication licensing factor MCM7	Mcm7	81.21	2276700000	166920000	155630000	117450000	429750000	141790000	144720000	212560000	165050000	242210000	181310000	78431000	107030000	64975000	68847000	93862000	105260000	114620000	191210000	104110000	113310000	111120000	102650000	134590000	99816000	54957000	74738000	65133000	67221000
Q61937	Q61937	Nucleophosmin	Npm1	32.56	16719000000	1315200000	1153700000	1625800000	1811600000	2335000000	1521000000	1526900000	716710000	1205700000	736560000	763360000	893890000	583070000	530550000	748150000	764910000	1486200000	748600000	1564200000	1184700000	761990000	491150000	701990000	423740000	553720000	567620000	489930000	473180000
Q61990;P57722	Q61990	Poly(rC)-binding protein 2	Pcbp2	38.221	1607500000	74959000	135070000	46947000	270250000	75028000	99944000	221780000	136000000	142090000	131860000	60236000	94548000	43167000	75678000	71494000	75426000	81250000	94186000	71814000	73541000	86814000	82441000	93388000	63769000	40292000	54570000	55719000	58251000
Q62018	Q62018	RNA polymerase-associated protein CTR9 homolog	Ctr9	133.41	46279000	0	3927200	0	1881000	0	0	0	35536000	0	858450	0	1863100	0	2212200	0	1245900	0	0	0	0	0	25673000	0	0	0	845360	0	1023500
Q62036	Q62036	Centrosomal protein of 131 kDa	Cep131	120.31	91493000	9473100	2937400	642200	4794000	2981300	8167000	5960600	9591600	9891800	14774000	13572000	3358100	4256900	1092800	4855500	3739400	1973800	3384900	3597000	4189000	3975700	4905500	4663700	5574500	8048500	3168600	3276200	3415200
Q62093	Q62093	Serine/arginine-rich splicing factor 2	Srsf2	25.476	1197200000	107750000	107840000	45781000	84218000	72858000	33619000	147040000	46234000	42601000	170980000	135450000	96568000	36120000	70140000	52323000	59026000	41203000	54326000	70830000	48623000	62814000	39761000	38087000	72976000	71199000	43001000	41203000	39066000
Q62095	Q62095	ATP-dependent RNA helicase DDX3Y	Ddx3y	73.427	62793000	4938000	3517500	3426700	12523000	2268000	4062300	6766000	4978300	4980800	7848900	2934800	3163000	1386000	0	3104600	2335300	3426700	5415400	1734200	3227700	3732400	3252900	3037400	4526300	1867400	2038000	1172500	0
Q62158	Q62158	Zinc finger protein RFP	Trim27	58.512	43216000	6343200	5434300	2476700	1627600	3165900	1335200	0	2867600	0	2890200	6762500	2793800	2260900	5257800	2683200	2590700	0	1686900	0	2927600	0	0	0	0	3775400	0	0	0
Q62167;P16381;Q61496	Q62167;P16381	ATP-dependent RNA helicase DDX3X;Putative ATP-dependent RNA helicase Pl10	Ddx3x;D1Pas1	73.101	3208900000	228990000	241730000	107190000	714600000	173900000	170130000	350240000	179200000	240570000	379450000	104160000	140640000	81701000	96384000	137110000	140620000	143650000	245350000	125840000	138850000	180480000	140460000	144730000	193400000	77682000	97352000	81865000	94502000
Q62186	Q62186	Translocon-associated protein subunit delta	Ssr4	18.936	391520000	24716000	23516000	15503000	32438000	14366000	22892000	41518000	40783000	23864000	33271000	25206000	33522000	23327000	36596000	13225000	18360000	18125000	12961000	13809000	14594000	21720000	25338000	14369000	13033000	20975000	19672000	23198000	30247000
Q62189	Q62189	U1 small nuclear ribonucleoprotein A	Snrpa	31.835	344530000	29240000	25905000	13023000	40023000	26648000	9160800	28383000	17502000	26216000	28494000	26601000	27691000	21098000	24548000	15548000	14339000	18147000	14960000	19871000	12801000	24739000	16008000	13629000	16481000	13710000	14536000	14834000	15617000
Q62193	Q62193	Replication protein A 32 kDa subunit	Rpa2	29.718	1419800000	102380000	95029000	43587000	110300000	85738000	95782000	126260000	95652000	97388000	145450000	116610000	110760000	95933000	98941000	61146000	60635000	62637000	44516000	69596000	74414000	65553000	58684000	53620000	77288000	95451000	68342000	75726000	73632000
Q62203	Q62203	Splicing factor 3A subunit 2	Sf3a2	49.911	262710000	20479000	14207000	10634000	22417000	19516000	15310000	38104000	19871000	19137000	20105000	20202000	17132000	16283000	9313200	11563000	12277000	11100000	8939800	12722000	14954000	18926000	11630000	10311000	10290000	13489000	11479000	12213000	12173000
Q62241	Q62241	U1 small nuclear ribonucleoprotein C	Snrpc	17.364	189630000	18695000	14615000	11331000	23004000	20826000	2820200	17643000	8395600	15525000	12391000	16671000	14473000	5591400	7651700	10551000	7583200	8826300	8478000	13096000	7868700	11540000	7368800	7978900	8355100	9150000	7441400	7650400	7592400
Q62261	Q62261	Spectrin beta chain, non-erythrocytic 1	Sptbn1	274.22	439180000	29677000	31392000	8607200	56387000	30427000	51882000	65361000	25005000	5278700	48433000	82037000	2967800	891310	829700	17981000	19975000	8916400	25179000	28201000	29456000	33866000	19559000	1898100	39918000	45100000	1522200	2350600	2127000
Q62318	Q62318	Transcription intermediary factor 1-beta	Trim28	88.846	5229300000	387880000	351010000	365780000	769020000	344220000	281170000	760620000	520410000	400650000	275330000	175350000	220270000	190050000	187590000	238280000	236770000	366270000	322810000	241330000	245950000	381030000	318110000	233000000	165560000	123300000	155990000	169170000	174840000
Q62348	Q62348	Translin	Tsn	26.201	181780000	12381000	12438000	3575900	11508000	7566200	10071000	19051000	13053000	5864500	11828000	16710000	18474000	17603000	21652000	7170100	8724400	6832400	6373600	6481600	7274600	9417000	13058000	6036400	7023500	8730400	10196000	10791000	14357000
Q62351	Q62351	Transferrin receptor protein 1	Tfrc	85.73	359350000	15160000	18601000	3661800	81987000	16032000	38706000	12275000	4388700	27706000	59847000	30283000	23303000	13178000	14225000	15553000	16254000	5812900	29689000	11752000	21231000	9504800	4631400	21760000	26230000	17165000	14719000	14856000	12643000
Q62376	Q62376	U1 small nuclear ribonucleoprotein 70 kDa	Snrnp70	51.991	87821000	6888700	5226100	9162200	7273800	9175800	2810100	13547000	5410000	5527200	7282700	3672700	4865100	3481100	3498800	5149300	4058800	6780900	3638100	8419900	2184800	3952700	3910300	3950000	4863200	2489100	3803900	3062200	2871600
Q62383	Q62383	Transcription elongation factor SPT6	Supt6h	199.08	21172000	627540	1487300	495450	4515400	1620100	1806000	1454700	497820	2199300	1788300	913600	1372600	659720	1734200	730990	860890	999320	1453100	871320	925020	963360	809720	836170	992710	777880	916200	1060600	1209800
Q62384	Q62384	Zinc finger protein ZPR1	Zpr1	50.714	24489000	1536600	0	2221400	2881200	1804400	2013100	5516900	1831500	2041400	1280700	0	0	3362200	0	1091300	0	2661200	1547400	1709300	1840400	1750000	1591900	1623700	1250600	0	0	1414500	0
Q62393	Q62393	Tumor protein D52	Tpd52	24.313	6626900	0	483040	0	608240	0	0	0	220800	669860	0	0	1564700	1896800	1183400	0	256180	0	224460	0	0	0	150410	301020	0	0	549750	2022400	1186300
Q62418	Q62418	Drebrin-like protein	Dbnl	48.699	428140000	38312000	25095000	30710000	41454000	29678000	20792000	49956000	27737000	44119000	31768000	14690000	30571000	23002000	20257000	19763000	19684000	28722000	20653000	17857000	18484000	21828000	18669000	23354000	17164000	13222000	17226000	19753000	19289000
Q62419;Q62420	Q62419	Endophilin-A2	Sh3gl1	41.518	143120000	15316000	6721400	6057300	14713000	15448000	7492100	11259000	11940000	15595000	13219000	9053000	14760000	1547100	0	8336000	6396900	7543000	5112700	8264500	6691000	7867800	7665600	8154300	6041400	8752400	7264000	3912100	0
Q62422	Q62422	Osteoclast-stimulating factor 1	Ostf1	23.782	274500000	18733000	25178000	18585000	25521000	15011000	13802000	18549000	23087000	28998000	19388000	10511000	21280000	16053000	19806000	12365000	14643000	18095000	12902000	11186000	14655000	16085000	12178000	16293000	9249700	8642600	13996000	11381000	12803000
Q62425	Q62425	Cytochrome c oxidase subunit NDUFA4	Ndufa4	9.3267	773950000	44943000	58731000	21151000	119480000	49154000	51024000	72557000	54940000	43691000	95767000	40842000	69390000	17472000	34809000	32388000	35746000	22949000	37678000	31553000	36799000	55381000	30461000	34417000	37703000	41720000	44631000	25752000	21975000
Q62426	Q62426	Cystatin-B	Cstb	11.045	49580000	4108500	3821300	4154800	4314000	3570100	3683300	5363900	1211600	4062000	1622400	3515700	2533900	4327600	3290300	2091200	2114800	3525400	1858900	2834400	2517700	2673200	2211000	2412600	2403600	2076000	1586800	3408200	2394100
Q62431;A6PWV5	Q62431	AT-rich interactive domain-containing protein 3A	Arid3a	64.172	72498000	5122700	2792100	3738300	20328000	5754400	4671900	14693000	6711000	2124600	1647000	0	3169300	1745600	0	3835300	2624000	5635800	6408900	2822000	4184700	6879100	4942600	1777600	1205100	0	1750300	1904400	0
Q62432;Q8BUN5;Q9JIW5	Q62432;Q8BUN5;Q9JIW5	Mothers against decapentaplegic homolog 2;Mothers against decapentaplegic homolog 3;Mothers against decapentaplegic homolog 9	Smad2;Smad3;Smad9	52.265	55228000	3666900	1640500	3809700	8837500	2437400	3618300	3772600	5086800	6054400	5382100	3365200	3549800	2034200	1972700	3366300	1590400	2873200	3769600	2721200	2349700	3038800	2745100	3045200	3298600	1659500	1936200	0	0
Q62446	Q62446	Peptidyl-prolyl cis-trans isomerase FKBP3	Fkbp3	25.147	302550000	24978000	22577000	9817400	28476000	15448000	24050000	23879000	14012000	16103000	14113000	27554000	20588000	27032000	33921000	13506000	17414000	12165000	10635000	11763000	16029000	15720000	10695000	12265000	7987800	18204000	11092000	20745000	26457000
Q62448	Q62448	Eukaryotic translation initiation factor 4 gamma 2	Eif4g2	102.1	1198000000	81186000	68534000	54056000	234570000	53659000	56169000	206550000	126300000	83530000	83954000	30006000	44734000	31340000	43405000	54196000	48870000	58777000	90762000	40400000	59317000	80355000	66017000	56696000	52277000	26466000	37503000	35365000	35471000
Q62511	Q62511	E3 ubiquitin-protein ligase ZFP91	Zfp91	63.388	63544000	694040	1122600	0	10372000	822560	1175900	2114200	1614700	1733700	8359400	7495300	9569000	7677700	10793000	1765700	2539500	0	2166700	2267800	1640500	1910100	1804300	4971000	4239900	3023900	4766300	4250500	5997300
Q63829	Q63829	COMM domain-containing protein 3	Commd3	22.037	93799000	7439500	6286000	6759100	12552000	3597000	5759600	14758000	12814000	7894200	5101100	673540	4547500	2444400	3172800	3757900	3619500	6913400	4790800	3260200	5057300	7597900	6872900	4513100	3576100	1573900	3169900	2138300	3743100
Q63850	Q63850	Nuclear pore glycoprotein p62	Nup62	53.254	400940000	19100000	19388000	29781000	71068000	10466000	15877000	60968000	26030000	30251000	29629000	15059000	22621000	23483000	27216000	14978000	17972000	32748000	20125000	13952000	15692000	26248000	28073000	18214000	12945000	11481000	12731000	15066000	17631000
Q63932	Q63932	Dual specificity mitogen-activated protein kinase kinase 2	Map2k2	44.402	215510000	11319000	19346000	8073000	31845000	7922300	9030300	29311000	20696000	21056000	13401000	5494100	12851000	9591700	15570000	9154100	8716600	14698000	14994000	7198900	6950800	14841000	11049000	11133000	8311100	5625000	8104000	8329700	8466700
Q64012	Q64012	RNA-binding protein Raly	Raly	33.188	1771700000	133580000	155850000	88797000	273490000	149140000	85283000	191940000	139010000	113100000	113520000	84745000	105920000	59501000	77771000	85871000	89380000	87092000	115670000	103170000	87378000	93018000	84899000	84996000	68441000	58423000	65298000	64011000	54185000
Q640L5	Q640L5	Coiled-coil domain-containing protein 18	Ccdc18	169.74	1275100000	1828500	102600000	102010000	109680000	103090000	94138000	100980000	129890000	135830000	21474000	148200000	108140000	21676000	95532000	0	0	0	0	0	0	0	0	0	0	0	0	0	65179000
Q640M1	Q640M1	U3 small nucleolar RNA-associated protein 14 homolog A	Utp14a	87.264	2723100000	161140000	197160000	95632000	299450000	177180000	188850000	266290000	235330000	159120000	180470000	131980000	212090000	222420000	195960000	122910000	122600000	113600000	120470000	126490000	144710000	132120000	146210000	102110000	105590000	90355000	131910000	184910000	165300000
Q64127	Q64127	Transcription intermediary factor 1-alpha	Trim24	116.66	23342000	2175800	882470	741360	3053200	1862600	0	1728600	775470	3016800	3218000	1905700	0	2548400	1433000	976530	778170	1326400	921830	1014500	0	705700	697870	1814500	1609000	915130	0	2439400	1904800
Q64152	Q64152	Transcription factor BTF3	Btf3	22.031	555190000	41309000	31401000	24706000	39155000	21927000	18831000	61055000	46624000	47726000	34792000	40308000	39757000	60039000	47558000	22760000	24091000	31504000	20310000	15694000	24664000	30203000	27274000	23633000	24856000	22194000	23497000	44916000	37785000
Q64213	Q64213	Splicing factor 1	Sf1	70.402	242980000	17258000	19559000	8321100	28985000	17785000	20533000	29985000	9322000	18840000	21862000	5337500	12236000	16740000	16212000	10970000	10132000	11958000	11512000	11937000	12254000	13301000	10872000	14261000	8675600	9063700	10126000	13820000	10787000
Q64261	Q64261	Cyclin-dependent kinase 6	Cdk6	37.028	466040000	38019000	34857000	14555000	83282000	15283000	28882000	57448000	33063000	32767000	45797000	24824000	20875000	17095000	19292000	22993000	23138000	19726000	34576000	14066000	21990000	29181000	21402000	20157000	20993000	13454000	15205000	15391000	18716000
Q64277	Q64277	ADP-ribosyl cyclase/cyclic ADP-ribose hydrolase 2	Bst1	34.616	319690000	23740000	16564000	5145000	46168000	15559000	13922000	26529000	5791500	21660000	46829000	59899000	25926000	6856900	5104300	12383000	9969100	10852000	14041000	14420000	17606000	11618000	5597400	11315000	20012000	24285000	15482000	6646300	5788400
Q64287	Q64287	Interferon regulatory factor 4	Irf4	51.577	101370000	7435200	9289800	11396000	20358000	6917500	5173200	11061000	14035000	7191300	981270	2684800	2465200	1046000	1338000	4766800	4174000	10256000	8606000	4729200	4814700	6034000	7238500	4635400	1242900	2484900	2325700	2968700	1634200
Q64337	Q64337	Sequestosome-1	Sqstm1	48.162	141670000	9440700	7795800	3762300	19978000	8021400	4193500	6815900	8993400	19015000	22940000	9004900	8168300	5186900	8358000	7596500	5252300	6950600	6960700	5235600	6155400	5107800	5542600	9078200	12720000	5031700	4546600	4150000	5139600
Q64378	Q64378	Peptidyl-prolyl cis-trans isomerase FKBP5;Peptidyl-prolyl cis-trans isomerase FKBP5, N-terminally processed	Fkbp5	50.966	110950000	12064000	4590000	3898700	25917000	7412700	0	13565000	16217000	12773000	5110500	1341300	2184700	0	5879000	6072800	4991300	5872400	9252100	4670600	0	7457800	4659000	6786200	5261500	3367100	4700400	0	4068100
Q64433	Q64433	10 kDa heat shock protein, mitochondrial	Hspe1	10.963	1035100000	79755000	81420000	41138000	98718000	59116000	53500000	73828000	66851000	63639000	63037000	77120000	63647000	106470000	106880000	47001000	46298000	55033000	37117000	43971000	62407000	52856000	37551000	36241000	33324000	45059000	47937000	83648000	72020000
Q64475	Q64475	Histone H2B type 1-B	Hist1h2bb	13.952	2865300000	243030000	206980000	0	255340000	218610000	211310000	231440000	212610000	236500000	239720000	128270000	245950000	203490000	232100000	0	0	0	0	0	0	0	0	0	0	0	0	0	184610000
Q6ZWY9;Q64478;Q64525;P10854	Q6ZWY9;Q64478;Q64525;P10854	Histone H2B type 1-C/E/G;Histone H2B type 1-H;Histone H2B type 2-B;Histone H2B type 1-M	Hist1h2bc;Hist1h2bh;Hist2h2bb;Hist1h2bm	13.906	2101400000000	159970000000	152180000000	127410000000	154170000000	141220000000	120290000000	157400000000	157540000000	162530000000	154670000000	142230000000	157970000000	160710000000	153150000000	92882000000	96745000000	123470000000	63222000000	103640000000	105260000000	83995000000	109120000000	89512000000	83013000000	78163000000	95264000000	126310000000	122160000000
Q64511	Q64511	DNA topoisomerase 2-beta	Top2b	181.91	18249000000	1293300000	1263300000	414170000	2648300000	1030300000	1314900000	1121900000	908810000	1625700000	2181300000	1539500000	1311300000	835580000	760210000	800270000	776070000	469150000	1055300000	750860000	969490000	557220000	546490000	926160000	1084100000	915500000	765030000	679520000	607000000
Q64520	Q64520	Guanylate kinase	Guk1	21.918	7604000	1035900	826150	764150	0	0	539680	1257000	1050500	767770	817470	0	0	545400	0	593870	529620	660630	0	0	449440	760180	752540	476570	478750	0	0	471940	0
Q64522	Q64522	Histone H2A type 2-B	Hist2h2ab	14.013	907620000	63290000	75780000	36888000	71892000	57322000	55823000	57024000	71972000	62920000	62985000	56310000	69648000	80191000	85572000	37530000	49843000	37776000	31084000	40331000	41599000	32643000	51146000	36606000	42177000	30740000	42280000	64701000	77591000
Q64674	Q64674	Spermidine synthase	Srm	33.995	208800000	18582000	17581000	11911000	9291400	7465800	4924000	20934000	13187000	17850000	10879000	16202000	21199000	19480000	19313000	12260000	11896000	9812200	3935000	7062700	6837800	9634500	9189000	12150000	8036400	8640800	11410000	15796000	15377000
Q64701	Q64701	Retinoblastoma-like protein 1	Rbl1	119.46	18830000	1034200	1177700	355650	8387400	496720	1364900	3497700	669990	722520	595520	527370	0	0	0	670870	791350	498990	4081700	515660	886450	861800	528660	555410	490340	484700	0	0	0
Q64727	Q64727	Vinculin	Vcl	116.72	57999000	1390600	1258900	0	629810	322880	0	0	37081000	6115000	847250	475850	7597400	1110900	1169800	314660	307670	0	175620	167210	0	0	33942000	649850	235230	185170	1116300	326230	324610
Q64737	Q64737	Trifunctional purine biosynthetic protein adenosine-3;Phosphoribosylamine--glycine ligase;Phosphoribosylformylglycinamidine cyclo-ligase;Phosphoribosylglycinamide formyltransferase	Gart	107.5	638240000	52358000	39688000	32607000	85824000	26121000	28240000	58871000	40745000	78146000	44075000	29552000	46138000	39027000	36852000	27600000	25854000	38809000	31187000	36714000	25146000	27158000	30162000	38695000	26249000	23674000	29694000	29124000	24363000
Q64GA5	Q64GA5		Pla2g4c	67.881	3729300	0	2148100	0	0	0	1581200	0	0	0	0	0	0	0	0	0	1426200	0	0	0	1256300	0	0	0	0	0	0	0	0
Q65Z40	Q65Z40	Wings apart-like protein homolog	Wapal	134.07	115840000	9606600	3924100	7234300	23991000	4231500	9696800	18700000	11064000	9583200	9047700	1223100	2242200	2146100	3147500	4991100	5535900	5552600	12318000	3463100	8289100	8743800	6029200	4751300	4193900	1340000	1928900	1890900	3314400
Q66JQ7	Q66JQ7	Protein CASC5	Casc5	179.33	992780000	77683000	79560000	22361000	95353000	59847000	50969000	69075000	60534000	48276000	101700000	78259000	74943000	100410000	73800000	44746000	45839000	33913000	39843000	47072000	44393000	37722000	44885000	34830000	50366000	50879000	51160000	70268000	62578000
Q66JV4;Q80YR9	Q66JV4;Q80YR9	RNA-binding protein 12B-B;RNA-binding protein 12B-A	Rbm12b2;Rbm12b1	96.449	13026000	1246100	0	0	8597900	400420	607640	745150	590270	425320	413130	0	0	0	0	594780	0	0	3704700	367350	461290	425640	368990	338110	324040	0	0	0	0
Q66JX5;P0CAX8	Q66JX5	FGFR1 oncogene partner	Fgfr1op	42.758	466820000	40667000	22521000	12993000	35534000	25024000	48353000	21295000	17902000	27276000	52776000	80452000	38388000	17907000	25735000	21611000	24798000	11356000	14341000	23006000	29484000	13514000	12017000	15484000	31412000	43671000	23279000	20823000	23691000
Q68ED3	Q68ED3	Non-canonical poly(A) RNA polymerase PAPD5	Papd5	69.703	10152000	0	0	0	3816800	1243000	0	1491700	498280	1499500	877490	0	0	724930	0	0	0	0	1537500	0	0	695370	707580	772960	0	0	0	0	0
Q68FD5	Q68FD5	Clathrin heavy chain 1	Cltc	191.55	7413300000	603690000	539770000	330120000	1411900000	376980000	448960000	851150000	479800000	688010000	595430000	389970000	315090000	208040000	174480000	337670000	342160000	333610000	558540000	305620000	363120000	461960000	313770000	395090000	320940000	275100000	233110000	195760000	179310000
Q80SW1;Q68FL4	Q80SW1;Q68FL4	Putative adenosylhomocysteinase 2;Putative adenosylhomocysteinase 3	Ahcyl1;Ahcyl2	58.951	32962000	4799800	0	1063600	7100700	1330700	2881000	2501900	0	3281300	3715500	1184700	1517600	2097100	1487900	1440000	0	1708900	2550900	1366200	1554300	1946600	0	1605200	1501000	1438600	1638500	2118500	1802600
Q68FL6	Q68FL6	Methionine--tRNA ligase, cytoplasmic	Mars	101.43	823450000	59562000	60837000	28937000	101760000	52408000	46254000	57393000	42453000	85231000	73976000	33046000	72904000	58140000	50544000	36268000	38570000	37005000	48328000	40117000	37730000	32135000	26751000	45315000	40358000	28918000	42394000	45065000	40073000
Q69Z99	Q69Z99	Zinc finger protein 512	Znf512	63.908	47878000	5030000	2888600	0	8373400	7199200	5557600	2397400	2677300	2649500	5705300	1021900	3546400	831710	0	2429700	1876700	0	2687600	4282400	3304000	2949300	2231000	2036900	2361000	1662900	2885900	1530900	0
Q69ZB0	Q69ZB0	Leucine-rich repeat and coiled-coil domain-containing protein 1	Lrrcc1	119.17	6758300	657490	0	0	0	0	929160	0	755260	738300	968500	1304500	666260	0	738810	450110	0	0	0	0	601510	0	491790	469740	523190	969170	458680	0	536660
Q69ZQ2	Q69ZQ2	Pre-mRNA-splicing factor ISY1 homolog	Isy1	32.989	202670000	16411000	15624000	12780000	24686000	11363000	9900400	26747000	23891000	10477000	16109000	7642500	11859000	6806800	8376000	9817600	9827000	11872000	10063000	7945200	8439300	13996000	14248000	9010500	8656300	6277100	6335400	9047200	6134500
[truncated: 1,580 more rows]

## Sheet: Supplementary Table 2
Protein IDs	Majority protein IDs	Protein names	Gene names	Mol. weight [kDa]	Intensity	Intensity chr 19_Female_1	Intensity chr 19_Female_2	Intensity chr 19_Female_3	Intensity chr 19_Female_4	Intensity chr 19_Female_5	Intensity chr 19_Female_6	Intensity chr 19_Male_1	Intensity chr 19_Male_2	Intensity chr 19_Male_3	Intensity chr 19_Male_4	Intensity chr 19_Male_5	Intensity chr 19_Male_6	Intensity Female_Male_chr 19_pool_1	Intensity Female_Male_chr 19_pool_2	LFQ Intensity chr 19_Female_1	LFQ Intensity chr 19_Female_2	LFQ Intensity chr 19_Female_3	LFQ Intensity chr 19_Female_4	LFQ Intensity chr 19_Female_5	LFQ Intensity chr 19_Female_6	LFQ Intensity chr 19_Male_1	LFQ Intensity chr 19_Male_2	LFQ Intensity chr 19_Male_3	LFQ Intensity chr 19_Male_4	LFQ Intensity chr 19_Male_5	LFQ Intensity chr 19_Male_6	LFQ Intensity Female_Male_chr 19_pool_1	LFQ Intensity Female_Male_chr 19_pool_2
[truncated: 2,731 more rows]

[truncated: 6 more sheets: Supplementary Table 3, Supplementary Table 4, Supplementary Table 5, Supplementary Table 6, Supplementary Table 7, Supplementary Table 8]
