# Supplementary material for: Hbo1 and Msl complexes preserve differential compaction and H3K27me3 marking of active and inactive X chromosomes during mitosis
Source: Nat Cell Biol. 2025 Sep 8;27(9):1482–95. doi: 10.1038/s41556-025-01748-0 (PMC12431858; doi:10.1038/s41556-025-01748-0)
Supplement: Supplementary file 5 — Statistical source data. [file 41556_2025_1748_MOESM5_ESM.xlsx]

## Sheet: Tab1_Fig2
Fig. 2e								Fig. 2f
Chr X size				Chr X H3K27me3 intensity				Chr 19 size			Chr 19 H3K27me3 intensity
Female chr Xi	Female chr Xa	Male chr X		Female chr Xi	Female chr Xa	Male chr X		Female chr 19	Male chr 19		Female chr 19	Male chr 19
24.068	37.417	39.1119		992.239	502.445	521.759		16.0339	16.5161		667.82	807.68
29.069	36.467	39.9115		839.81	539.655	531.724		17.0478	16.0998		572.247	877.121
22.79	36.962	37.3354		1526.95	496.246	534.698		17.2786	16.2812		652.265	813.697
23.794	35.103	32.5335		1100.97	524.592	544.687		19.22	16.3883		531.117	816.905
21.234	35.578	34.075		876.869	579.349	605.201		17.4724	17.6991		668.278	831.694
21.996	37.323	33.3207		1195.9	476.974	681.356		17.4311	17.0231		561.499	950.055
26.395	35.029	32.3768		1091.62	539.776	714.778		16.5161	14.9004		628.014	721.611
26.636	35.496	31.9729		1222.22	504.321	717.675		15.0487	16.751		549.526	888.543
27.922	33.747	34.4625		1254.05	592.224	635.991		15.4527	14.6819		521.249	882.805
28.5	37.577	30.7446		789.859	433.726	610.994		13.0002	17.9793		391.911	650.971
26.665	34.23	40.843		1974	464.724	565.987		15.8278	15.9761		492.649	736.058
24.859	35.541	31.9523		1508.29	452.418	523.13		15.6876	16.6109		492.589	812.291
26.563	32.023	31.4206		978.188	382.685	617.897		12.7529	16.751		631.538	847.653
26.755	37.655	26.7547		1389.23	380.588	384.512		16.2564	13.2516		500.243	478.449
27.795	35.021	23.7375		1134.41	537.83	443.618		14.4387	15.7577		499.959	616.242
27.935	36	24.8216		791.48	503.469	460.046		18.7089	17.0231		503.812	659.452
27.677	33.333	36.8078		1267.3	521.013	448.732		14.7231	18.272		424.961	806.171
25.084	37.356	30.0562		1507.01	410.771	527.888		12.4479	18.4163		506.086	689.728
28.516	29.434	34.8334		957.681	467.589	464.734		16.3801	18.305		491.601	611.887
23.212	35.934	31.3134		889.907	469.557	386.834		13.7297	16.5903		689.714	671.839
23.912	33.563	38.3905		765.26	441.908	558.913		16.2276	17.0478		671.985	799.032
22.073	34.423	32.5664		713.744	507.088	791.323		16.8912	14.7767		602.01	984.798
24.592	36.09	32.1254		923.909	425.629	698.784		18.4286	15.7742		669.045	746.685
28.606	32.522	33.3001		810.447	490.045	565.222		16.4089	18.6801		656.701	575.86
27.775	36.299	33.5268		694.661	513.732	794.665		16.3265	18.6141		660.062	701.625
25.805	30.88	31.2598		1184.23	444.237	648.726		15.3826	15.362		765.436	557.828
32.027	30.523	32.4922		1225.38	466.717	607.867		17.6125	16.1946		623.117	708.738
30.585	35.447	35.2332		1151.4	497.175	683.973		16.6933	12.0068		672.332	573.654
30.515	29.876	33.4073		1148.69	575.851	449.547		15.8278	15.2754		701.638	544.691
27.992	29.401	29.034		1287.1	489.448	767.173		16.9407	10.1809		860.168	537.264
25.539	31.859	33.8566		978.129	504.446	569.097		17.6702	13.4495		610.669	641.926
27.451	31.412	34.3388		1207.14	443.43	562.768		17.4064	14.9581		505.333	630.262
29.217	29.88	30.5467		1032.31	384.636	530.021		16.8665	14.5788		566.27	624.588
28.447	28.111	37.0839		1032.96	432.605	488.798		16.3389	17.2539		693.519	616.408
25.981	33.432	37.3436		1323.42	434.565	426.1		16.2647	17.6785		566.223	901.854
26.157	29.262	34.7345		1172.1	453.31	415.053		16.5161	17.291		513.492	697.373
29.188	32.6	2.6462		953.222	421.37	669.65		17.3776	15.634		561.578	555.22
26.812	29.127	3.16555		782.94	490.115	608.971		11.1042	14.0884		371.304	622.138
26.124	32.854	32.9786		932.446	453.002	499.672		13.9441	12.654		385.614	570.653
28.697	34.562	34.3594		807.572	480.053	415.031		16.2606	14.3027		888.423	770.192
30.605	37.265	32.925		738.13	478.557	361.066		15.5805	15.0982		755.853	457.456
27.21	31.85	36.1442		890.625	429.523	436.094		15.6258	15.3414		714.284	703.898
28.242	28.43	42.7679		810.267	520.566	415.561		14.9168	14.7231		664.004	461.888
26.669	28.623	33.2342		743.915	453.227	504.941		12.4314	17.1179		989.784	928.35
31.539	28.111	30.4107		833.855	567.48	734.648		16.6274	15.2754		667.602	895.855
26.821	32.342	33.3826		1000.19	495.061	506.855		16.714	15.5722		810.839	704.817
27.861	31.719	33.5845		882.163	464.169	493.976		15.4321	14.9539		761.029	712.611
24.404	29.43	33.6505		809.786	532.1	552.891		16.9077	14.1749		811.669	853.014
25.199	27.021	31.7215		777.181	579.191	472.131		15.7865	14.9993		790.543	548.19
24.785	28.918	30.8971		802.194	527.471	691.573		15.3084	17.3322		665.159	679.343
29.061	29.741	25.5429		700.739	494.704	713.761		15.5186	13.7174		663.01	572.751
26.12	31.449	29.2195		605.625	435.545	501.451		17.3446	15.3331		617.459	771.259
22.352	26.567	29.5699		838.834	489.521	494.938		15.3125	15.7659		669.732	878.948
27.726	34.865	37.0922		783.362	513.708	499.559		15.6588	17.9587		844.584	670.088
27.46	30.708	38.2586		795.755	395.315	493.476		15.6835	16.5697		621.779	752.811
28.279	29.315	37.6734		1120	348.06	513.012		15.7701	17.3611		687.679	691.908
31.207	31.175	38.3988		886.361	557.783	403.846		14.4676	16.479		498.962	697.773
26.558	33.284	37.2488		910.338	496.1	535.426		12.9713	17.3446		487.779	806.294
27.451	32.58	38.5307		924.391	512.179	557.353		11.9162	14.8468		577.795	920.29
31.396	35.746	38.6585		1016.01	444.435	563.658		13.5731	14.5418		482.793	567.796
28.353	39.907	41.9848		970.847	644.076	525.321		13.6102	16.2234		610.606	614.351
28.52	33.051	42.5948		909.65	655.908	546.654		17.4682	16.7799		599.03	669.6
30.384	35.926	39.318		907.62	808.317	513.269		17.1179	14.9416		647.692	614.439
28.402	37.97	34.7221		960.508	651.357	562.73		15.4238	15.3331		710.329	709.932
28.877	42.459	33.7082		743.507	687.606	519.912		17.7856	14.5253		693.404	694.334
28.004	37.683	34.3759		986.664	582.644	470.109		17.4971	16.9365		739.289	743.212
28.975	38.76	37.459		821.231	549.097	551.251		15.4939	15.8896		651.609	573.535
26.812	34.148	38.4524		626.365	590.296	609.087		15.3908	13.9194		630.061	552.569
26.907	39.789	31.9152		765.524	533.521	888.549		12.1593	16.2482		709.366	671.232
28.324	38.515	33.9431		947.025	716.039	641.19		17.8186	13.0785		601.085	562.645
24.818	36.413	29.372		651.008	646.522	587.511		16.4048	16.92		794.719	874.659
25.53	33.767	38.3988		789.599	604.399	544.352		14.9416	17.019		992.74	762.078
25.993	33.473	32.7189		841.076	660.788	888.858		15.2672	15.7082		692.16	534.938
21.721	38.711	35.9669		1098.59	414.171	780.64		15.7412	13.7339		734.111	764.011
23.72	32.997	29.7718		1258.04	607.765	508.786		17.7939	18.5234		732.548	956.757
22.049	29.917	30.2088		1098.03	463.277	647.242		18.6553	15.7247		831.385	922.76
25.371	33.538	32.0265		1058.02	481.076	559.49		17.2044	15.6258		681.633	921.883
31.977	33.87	37.1623		908.417	624.572	606.9		20.7698	17.629		587.521	522.262
30.323	34.873	33.399		930.448	571.815	728.176		16.1451	12.8188		812.843	537.473
19.137	36.917	35.023		961.195	602.83	527.986		16.4625	15.4733		700.35	780.918
24.801	34.517	33.8978		822.374	601.074	599.908		16.7675	16.6274		684.131	713.746
23.974	33.526	35.328		989.461	598.409	460.316		14.752	11.7513		599.785	738.11
28.385	35.602	27.5832		973.084	489.861	531.291		23.3088	13.8616		493.166	652.794
24.846	32.956	33.4032		1005.39	469.589	517.434		18.6883	13.3547		680.239	662.972
24.113	30.167	28.7167		1007.75	461.02	511.964		20.539	10.6343		571.772	746.91
25.358	33.579	36.9974		761.841	447.321	625.323		22.975	15.4815		585.042	629.314
24.003	35.717	31.4659		1074.3	539.475	619.194		23.0492	14.1996		548.672	845.865
26.149	35.115	29.2731		1181.23	499.277	574.053		18.7295	15.869		649.167	738.103
27.439	29.798	33.6917		1144.63	471.824	531.256		17.8804	14.5541		526.503	720
29.68	32.633	34.7592		688.934	492.414	600.124		15.4856	11.8543		579.841	495.223
25.969	33.583	37.459		813.897	458.994	663.062		17.2209	14.1378		566.029	501.275
24.699	34.996	34.4748		960.294	408.335	526.974		18.2555	14.5706		444.107	425.127
25.543	30.904	32.01		866.233	453.493	507.049		20.135	13.841		724.571	477.117
27.537	29.565	33.7288		683.005	532.598	402.517		14.2367	15.9967		497.14	519.79
23.884	32.817	34.7139		858.169	401.567	671.982		18.3256	17.1179		482.512	494.395
24.207	32.924	36.14		912.841	449.075	772.4		20.7121	14.5418		526.312	446.025
25.674	35.009	36.3214		942.697	447.143	593.129		16.5903	15.296		514.078	503.558
25.219	39.24	33.8895		863.055	447.205	524.627		22.1836	14.2409		551.613	494.404
27.283	34.583	35.9381		1189.81	539.123			21.4664	15.329		569.507	591.452
29.34	34.951	32.2367		1114.37	491.242			19.6981	15.7247		658.164	386.442
28		34.1162		1093.46				16.3718	22.8719		730.555	574.396
23.908				971.205				17.967	19.8259		735.73	458.118
								18.1525	18.07		655.561	438.176
								17.8681	20.8399		689.842	583.104
								14.1708	19.0881		767.017	366.024
								18.474	17.0025		661.337	514.737
	2.76077e-41	5.03234e-22			6.25649e-50	2.87462e-39		13.7256	20.1392		640.154	615.935
								18.6842	19.9702		607.911	697.422
								14.4428	18.7336		1103.1	510.352
								15.531	19.2282		934.654	453.443
								15.8525	22.3443		665.793	559.24
								14.8385	28.4158		787.731	457.186
								17.2869	20.2175		639.622	514.326
								13.1692	27.4513		701.219	473.874
								16.0256	22.0352		598.35	505.935
								15.8154	17.3487		871.73	502.425
								17.2992	23.2841		712.737	547.673
								12.0687	19.0057		962	491.258
								13.3918	21.4046		819.928	599.955
								14.0224			652.853
								12.452			724.182
								17.5218			722.268
									0.986177			0.604189

## Sheet: Tab2_Fig3
Fig. 3d																																		T-Test
	Chr Xi						Chr Xa						Chr X Male						Chr 19 Male								Chr 19 Female							Xi vs Xa	Xa vs X male	Xa vs chr19 male	Xa Vs chr19 Female
Meaf6	10496000	7756900	13586000	12404000			50976000	27199000	20112000				23739000	23126000	19484000	23795000			5787700	9152700	8373600	6212500	7928000	4607100			6481400	8281300	8927000	8298500	6477400	8162700		0.04	0.252	0.004	0.005
Ing5	4756700	5208100	5611900	0			14305000	10124000	11274000				10514000	8956800	5526700	8101000			11816000	16111000	12364000	14010000	14703000	10116000			11237000	12092000	14467000	13513000	17649000	13391000		0.008	0.075	0.429	0.282
Kat7	11226000	12080000	10961000	11640000			17498000	16606000	15580000				12367000	22125000	18957000	20610000			6558800	8931000	8056900	5866700	13824000	7824500			8537900	5998900	0	5944000	5830500	6880900		0.0002	0.484	0.002	0.0004
Msl1	3550700	2022500	2842900	2619600			6044100	8002700	8297400				4909700	3986300	3208300	5420000			0	0	2437100	0	0	2592800			4137900	4461600	2464700	3199500	3614300	3701400		0.001	0.014	0.0002	0.0005
																																		T-Test
																																		Xa vs Xi	Xi vs X male	Xi vs chr19 male	Xi vs chr19 Female
MacroH2A	8952800000	4572100000	5216500000	5272700000			2019300000	2675200000	1843000000				1065000000	2167400000	1725800000	2042700000			647770000	689040000	763610000	813480000	930030000	696460000			1323500000	963200000	1039100000	818210000	535310000	785740000		0.02	0.01	3e-08	0.0006
Fig. 3e
		Chr Xi				Chr Xa			T-test
	H4K5ac	24087000	0	34862000	14977000	52941000	66458000	35446000	0.0347216
	H4K8ac	13003000	18171000	17507000	16932000	36454000	37524000	21556000	0.0189998
	H4K16ac	26405000	29501000	20864000	10669000	40463000	48145000	27666000	0.0604171
	H3K(9/14)ac	12693000	16521000	25657000	7767200	31286000	25027000	17478000	0.170456
	H3K23ac	85828000	88226000	95555000	75326000	112040000	159970000	98667000	0.0711345
	H3K27ac	38429000	64800000	62623000	43125000	87659000	79930000	67187000	0.0391202
	H2BK5ac	10260000	18650000	28060000	14809000	21473000	22317000	16467000	0.669729
	H2BK(16/20)ac	7901900	17770000	20703000	4109800	14087000	13662000	11203000	0.941774
		Chr Xi				Chr Xa
	Total H4	34100000000	42500000000	48100000000	32100000000	34900000000	35200000000	27200000000	0.227606
	Total H3	13800000000	15600000000	16800000000	16800000000	14200000000	13300000000	19200000000	0.920617
	Total H2B	100000000000	136000000000	128000000000	85400000000	127000000000	119000000000	101000000000	0.838183

## Sheet: Tab3_Fig4
Fig. 4f
	Chr Xa Vehicle (DMSO)	Chr Xa WM-3835	Chr Xi Vehicle (DMSO)	Chr Xi WM-3835
	50.594	47.854	46.961	38.355
	50.782	44.982	42.418	42.115
	58.016	46.522	46.588	44.159
	46.85	40.092	53.912	41.107
	46.854	48.865	46.494	41.361
	53.26	50.332	45.49	41.411
	48.005	48.964	40.374	36.925
	43.52	55.165	44.843	38.445
	45.416	45.261	35.222	37.622
	49.316	37.81	32.309	37.421
	55.542	46.563	43.348	42.861
	47.641	34.632	49.734	44.65
	53.142	34.071	45.617	42.48
	57.668	51.712	44.528	40.542
	55.362	49.16	32.117	37.638
	49.676	49.799	41.722	40.636
	50.418	38.306	46.252	41.427
	46.805	43.287	47.972	36.278
	52.244	44.163	40.243	41.583
	50.713	41.329	42.004	43.43
	58.106	39.506	27.091	36.065
	58.016	45.421	33.935	30.405
	49.25	41.677	35.443	37.057
	51.868	43.532	36.123	41.435
	41.275	46.813	39.023	41.185
	62.026	45.847	41.939	42.955
	54.276	42.484	39.789	44.786
	58.192	41.513	33.931	41.652
	55.005	39.989	36.389	38.322
	50.336	42.455	44.614	37.417
	42.418	36.569	44.106	46.023
	49.451	39.436	41.423	49.283
	49.644	39.473	37.061	45.187
	48.603	46.76	38.748	43.024
	46.965	50.717	43.221	40.825
	49.246	43.364	42.324	45.404
	55.226	44.524	39.797	45.605
	59.863	44.351	45.011	39.191
	53.277	50.782	44.249	44.503
	66.966	53.195	42.271	45.359
	58.851	47.649	51.986	44.884
	62.624	47.796	44.085	41.357
	56.066	53.129	31.65	48.161
	57.348	52.335	31.719	44.773
	51.626	50.287	30.818	39.051
	54.579	44.065	31.338	37.913
	54.759	50.274	29.802	43.02
	52.703	47.1	32.805	32.633
	58.737	47.997	30.044	28.189
	63.082	50.647	31.642	29.659
	53.682	43.885	29.688	30.773
	49.336	41.153	30.413	28.414
	47.395	55.423	29.811	30.323
	49.132	52.687	29.389	26.841
	49.762	47.96	27.714	25.432
	43.79	42.16	25.965	28.385
	59.851	48.447	23.044	30.089
	55.714	49.746	28.525	29.819
	57.004	50	32.059	45.896
	58.86	49.644	29.921	42.037
	52.13	57.442	26.804	39.01
	52.736	47.419	33.034	43.999
	58.683	48.665	35.074	42.893
	54.37	49.488	34.046	43.725
	46.719	54.141	44.458	44.077
	58.683	48.726	43.385	40.911
	62.19	50.348	44.552	43.086
	61.354	48.849	46.297	42.57
	64.012	48.959	46.15	38.408
	60.105	42.045	40.772	30.048
	56.422	50.692	42.467	31.744
	64.459	47.731	47.706	37.597
	53.76	48.181	43.823	37.9
	48.243	47.079	46.547	49.508
	50.196	47.952	46.039	47.149
	56.144	46.133	50.864	51.532
	57.942	44.851	47.067	34.247
	45.859	44.524	41.03	35.783
	57.848	47.227	38.617	47.968
	50.844	45.056	47.55	48.013
	57.766	45.642	45.928	46.174
	54.411	45.908	43.397	39.969
	52.486	50.393	42.246	47.194
	49.955	54.219	42.283	45.429
	46.301	55.824	38.801	48.472
		55.538	44.442	42.459
		53.842	48.189	36.319
		49.537	46.653	46.416
		53.314	45.99	48.787
		50.012	48.28	50.168
		50.852	51.216	42.861
		53.137	46.785	47.62
		45.208	50.053	48.595
		52.597	42.512	47.497
		49.127	46.445	39.17
		50.147	41.644	40.591
		45.597	51.298	41.497
		48.062	46.821	44.454
		49.545	47.743	39.727
		53.776	48.775	45.572
		47.919	52.507	45.445
		44.302	43.233	45.65
		47.538	42.516	43.393
		49.926		42.054
		54.407		45.494
		43.794		40.841
		55.378		38.953
				43.246
				43.667
				45.978
				43.307
				33.128
T-Test		5.7418e-14		0.785265

## Sheet: Tab4_Fig5
Fig. 5c					Fig. 5g
Chr Xi WT	Chr Xa WT	ChrX Msl2 KO			Chr Xi vehicle	Chr Xa vehicle	Chr X 4-OHT treated (Mof KO)
34.206	41.017	28.901			30.822	38.789	23.769
37.31	42.828	23.011			31.601	36.356	26.751
32.956	45.339	24.031			29.078	45.249	24.318
32.756	41.57	22.585			34.497	39.514	38.654
28.168	39.1	21.479			35.717	40.354	35.922
27.386	46.629	23.335			38.167	35.918	15.962
27.947	40.559	23.564			35.07	40.874	17.543
33.108	42.246	31.937			33.182	46.85	22.77
30.614	43.901	27.333			33.669	42.418	23.306
33.489	43.131	27.775			31.412	47.354	23.634
38.306	40.755	34.468			40.403	41.087	35.07
34.181	39.924	24.4			39.682	37.339	29.868
26.604	41.32	30.253			41.357	44.024	31.826
31.875	37.577	28.16			37.052	46.678	29.389
31.793	38.789	32.182			39.391	47.219	28.131
31.818	38.384	28.848			33.219	47.104	30.474
30.646	36.794	33.047			37.667	36.409	23.106
32.887	35.246	29.95			29.819	42.463	20.464
32.399	33.735	26.935			39.1	44.339	22.786
29.745	36.315	23.355			36.704	43.213	24.99
31.879	45.081	34.095			36.778	45.13	24.367
29.704	39.436	28.434			37.478	45.457	22.999
25.305	37.073	29.348			40.264	45.105	40.993
24.47	31.347	27.21			41.316	48.472	33.145
21.582	34.148	25.858			40.055	42.32	31.515
22.376	34.054	30.544					24.904
16.265	32.092	24.666					28.09
22.147	35.045	24.273					27.697
22.663	36.049	23.781					33.157
31.379	37.118	24.793					34.165
30.114	38.646	36.585					35.213
26.415	33.833	34.787					25.072
24.756	30.953	33.493					29.88
30.36	36.098	35.246					28.054
	30.024	34.55
	32.924	35.16
	41.804	31.842
	38.466	31.298
	36.454	27.873
	44.827	26.612
	37.368	24.867
	31.633	21.426
	38.654	17.637
	29.901	18.952
	38.744	30.142
	34.034	29.016
	34.169	28.967
		28.627
		26.288
	0.198487	2.9852e-18				6.06194e-08	5.12791e-16

## Sheet: Tab5_Extended data Fig.2
Extended data Fig. 2c
macroH2A intensity
Female chr Xi	Female chr Xa	Male chr X
3687.16	1839.77	1094.35
2991.47	1889.43	720.888
2815.09	1856.49	901.978
2878.89	2081.86	902.319
3264.06	1593.45	941.713
3282.47	1712.37	998.838
3217.87	1542.96	1298.93
2726.69	1711.05	1142.62
2655.08	2059.92	921.741
2900.41	1841.96	782.982
3051.29	1542.89	1594.86
2598.78	1355.66	1254.74
2681.77	1463.42	1100.65
2813.89	1586.9	1342.89
2891.29	1458.65	1343
2810.94	1482.71	960.08
2668.52	1387.03	857.462
2518.06	1448.5	1055.15
2580.54	1276.11	1585.53
2647.31	976.165	1633.6
		1137.83
		833.262
		797.655
		673.745
		540.515
		618.58
		929.428
		1077.04
		620.111
		1499.86
		1039.18
		1057.04
		513.151
		801.396
		1197.52
		819.49
	7.83845e-17	2.06525e-29

## Sheet: Tab6_Extended data Fig. 3
Extended data Fig. 3e
																																	T-Test
	Chr Xi						Chr Xa						Chr X Male						Chr 19 Male								Chr 19 Female						Xa vs Xi	Xi vs X male	Xi vs chr19 male	Xi Vs chr19 Female
Noc2L	18974000	31159000	19921000	25343000			11342000	10479000	11122000				5887500	16033000	12022000	14929000			0	0	0	0	0	0			0	0	0	0	0	0	0.01	0.02	6e-06	3e-05
Mybbp1a	981990000	819040000	874990000	905450000			641540000	593820000	605950000				493630000	519410000	477470000	509970000			352020000	178510000	226860000	258270000	264180000	240830000			447450000	224790000	272350000	288100000	404350000	405070000	0.001	3e-05	8e-07	1e-05

## Sheet: Tab7_Extended data Fig. 4
Extended data Fig. 4e
Chr 3 Vehicle (DMSO)	Chr 3 WM-3835		Chr 19 Vehicle (DMSO)	Chr 19 WM-3835
42.918	52.703		34.501	25.362
53.457	47.682		35.283	23.917
48.497	50.733		34.271	26.579
51.7	50.11		37.724	25.936
55.28	47.383		33.186	21.119
54.19	43.979		36.205	21.266
55.276	39.023		34.693	23.384
57.569	43.344		34.042	20.898
56.459	35.647		36.11	19.407
54.747	33.247		34.927	20.881
54.034	48.656		39.1	20.693
57.819	51.597		32.965	20.386
57.106	44.397		34.402	25.69
48.562	32.383		33.137	26.903
45.015	41.153		30.487	28.242
43.848	42.394		34.468	29.282
46.977	32.313		33.325	25.305
49.25	42.508		34.202	25.747
41.734	44.691		36.499	27.025
52.888	40.718		33.747	28.828
50.184	37.88		35.717	26.255
45.683	32.965		34.296	26.919
44.27	40.133		36.008	26.186
54.346	53.551		33.026	26.366
49.943	45.707		35.738	28.729
51.757	47.165		40.018	27.967
45.457	44.548		32.686	25.616
51.601	35.734		31.687	23.917
46.014	42.5		34.664	23.552
44.163	37.126		33.927	27.509
46.072	37.577		36.303	27.304
48.968	41.034		37.478	27.709
50.274	25.686		36.647	27.087
50.098	27.095		35.852	25.952
50.418	40.583		32.743	25.87
51.253			32.821	27.03
51.663	53.166		32.215	26.366
51.737	47.981		39.653	25.985
46.24	49.553		32.096	25.813
47.309	46.51		35.906	27.931
48.783	48.218		21.213	27.922
45.007	51.38		21.533	25.706
50.225	45.605		20.144	27.656
51.851	44.409		20.156	26.812
48.599	43.676		27.742	18.055
51.118	39.666		28.586	18.047
39.49	49.857		27.558	21.172
50.213	52.863		31.355	16.183
49.951	57.344		29.499	14.828
48.734	49.897		26.632	14.389
49.889	44.536		27.513	19.964
47.464	44.552		23.446	28.16
47.428	36.59		35.607	26.853
44.376	49.848		36.037	20.083
48.538	47.46		30.9	13.328
41.632	54.436		34.591	17.482
46.772	49.951		23.917	22.745
43.778	51.442		27.111	20.5
45.421	51.249		32.178	24.089
48.849	49.156		23.835	21.058
38.978	44.585		33.694	23.88
42.05	39.87		36.119	22.409
45.457	33.513		36.676	23.364
44.311	40.358		33.952	22.278
44.704	43.573		32.625	24.842
46.002	48.935		34.132	18.514
44.294	51.175		31.011	22.442
49.558	49.586		21.828	22.557
41.89	47.079		20.959	22.946
46.186	53.228		24.502	22.888
45.793	50.79		25.6	25.031
47.35	45.433		27.587	26.571
42.889	38.117		28.938	25.035
45.49	38.285		29.27	26.608
47.55	52.658		28.729	24.228
45.285	52.318		28.013	19.354
47.596	48.419		25.879	24.678
43.205	54.12		28.951	26.546
46.834	46.625		28.725	24.695
49.463	51.233		27.03	22.794
44.057	54.542		31.621	24.33
51.651	52.986		28.25	29.041
47.231	52.126		26.01	22.52
40.518	55.734		25.915	25.207
51.692	53.305		29.516	31.941
49.377	54.079		30.757	27.099
46.354	47.653		26.493	29.614
42.021	51.687		28.365	26.276
46.887	46.043		28.881	25.678
32.334	52.781		24.695	28.574
43.79	54.813		26.677	30.847
42.127	52.589		21.86	28.529
42.303	58.298		26.632	27.279
43.041	53.604		25.403	27.386
46.989	52.06		26.853	27.419
37.138	46.227		29.499	24.818
36.36	48.427		28.561	27.754
46.305	53.35		27.136	27.496
56.144			26.366	28.443
30.712			29.708	24.437
31.65			28.946
33.169			28.34
			27.562
			26.53
			26.243
			26.792
			29.377
			26.427
	0.338877			5.62138e-20

## Sheet: Tab8_Extended data Fig. 5
Extended data Fig. 5d
Chr 3 WT	Chr 3 Msl2 KO		Chr 19 WT	Chr 19 Msl2 KO
22.106	27.759		20.906	16.974
25.858	25.69		19.939	19.956
20.521	26.37		19.804	19.038
24.449	24.945		17.117	19.624
25.428	26.878		15.553	17.662
25.018	20.857		19.939	17.023
27.165	22.479		22.077	19.927
26.313	25.629		22.442	17.912
18.838	26.575		25.489	16.318
25.154	24.568		20.414	21.869
21.746	31.064		22.245	19.116
18.625	30.147		21.156	18.919
17.83	18.133		22.122	21.082
23.577	19.558		19.255	21.758
25.661	34.558		21.369	20.365
18.092	30.728		20.185	20.066
31.961	27.783		16.118	18.42
27.98	25.801		22.069	17.785
29.016	35.41		22.065	21.238
26.8	36.033		22.462	16.097
26.8	30.88		20.271	21.996
27.238	36.954		18.153	20.406
26.448	35.729		15.704	17.359
31.224	34.341		13.898	18.776
29.041	33.898		18.604	19.243
29.106	33.26		19.841	20.337
20.607	25.514		13.853	19.243
19.292	29.159		23.433	20.201
22.11	30.597		18.379	19.694
19.988	34.001		22.675	20.435
24.633	29.561		24.465	18.137
24.838	37.45		22.389	16.413
31.695	33.493		23.2	13.898
23.101	37.999		22.213	18.604
24.293	30.31		17.547	19.165
25.461	35.906		16.818	19.653
24.92	34.546		21.869	18.784
26.063	30.945		23.003	20.546
26.423	24.453		24.867	16.208
29.127	30.511		21.406	16.175
24.625	28.496		25.309	15.073
25.727			21.053	13.459
28.774			16.949	12.583
26.735			16.015	17.06
28.697			17.74	16.388
28.34				16.413
29.512				17.633
28.082
30.421
28.185
27.111
29.192
31.953
28.185
28.373
19.268
20.599
18.854
23.941
20.525
19.784
20.431
	1.15654e-06			0.000830189

## Sheet: Tab9_Extended data Fig. 6
Extended data Fig. 6e						Supplementary Fig. 6b
Chr 3 vehicle	Chr 3 4-OHT treated		Chr 19 vehicle	Chr 19 4-OHT treated		Delta Ct values
40.915	42.181		29.905	25.514		Mof fl/fl cre + EtOH vehicle	Mof fl/fl cre + 4-OHT treated
40.362	36.377		26.051	26.444		9.90187	13.717
41.39	33.087		27.623	24.85		9.3011	12.6672
36.966	43.483		33.231	26.227		9.37443	12.6854
37.282	28.77		30.396	25.846
38.273	44.536		28.946	25.522			0.000900013
37.978	36.598		28.135	28.045
36.258	35.631		26.55	27.881
40.051	40.796		31.756	24.441
35.398	31.719		30.314	32.506
37.802	41.558		28.418	32.367
41.636	36.479		27.075	27.808
42.213	46.06		29.602	25.711
38.605	41.173		26.206	27.32
46.068	41.542		28.16	28.336
42.664	42.357		27.746	25.952
43.758	30.429		28.14	26.059
38.31	35.758		26.907	25.309
38.994	31.883		24.445	30.773
37.31	34.001		26.829	28.152
41.124	37.855		27.857	31.588
38.543	37.396		26.911	25.952
41.726	27.75		26.767	26.038
44.02	34.628		26.477	30.618
38.117	38.33		27.337	28.795
40.423	45.838		24.269	27.754
42.635	40.186		25.33	27.75
41.824	43.102		25.67	27.488
41.144	29.327		24.83	31.015
36.835	35.353		25.592	29.991
36.409	36.667		26.878	19.239
40.002	36.336		24.76	19.862
38.175	42.017		23.4	35.443
42.639	42.258		25.584	33.407
38.072	50.102		25.084	33.903
39.502	39.916		25.108	29.385
39.08	41.046		24.736	30.224
45.117	38.003		21.619	31.67
46.707	38.916		25.6	28.164
45.908	34.23		27.468	26.911
42.582	39.244		25.948	29.585
46.445	42.275		25.915	29.18
40.8	36.295		26.161
31.06	39.723		25.272
38.552	37.167		29.696
37.646	43.59		27.718
36.364	41.325		26.505
37.81			26.026
36.676
36.385
33.944
37.515
33.808
32.571
29.241
25.498
25.395
	0.622277			0.0447302
